# Supplementary material for: Gene expression profiling in necrotizing enterocolitis reveals pathways common to those reported in Crohn’s disease
Source: BMC Med Genomics. 2016 Jan 22;9:6. doi: 10.1186/s12920-016-0166-9 (PMC4722613; doi:10.1186/s12920-016-0166-9)
Supplement: Supplementary file 1 — Primers used for qPCR in this study. (XLS 48 kb) [file 12920_2016_166_MOESM1_ESM.xls]

## Sheet: primers
Additional file 1: Primers used for qPCR in this study
Gene symbol	Sense primer	Antisense primer	Accession No.
CXCL8	5'-GTGCAGTTTTGCCAAGGAGT-3'	5'-CTCTGCACCCAGTTTTCCTT-3'	NM_000584
CXCL10	5'-CTGTACGCTGTACCTGCATCA-3'	5'-TTCTTGATGGCCTTCGATTC-3'	NM_001565
DEFA5	5’-AAGCAGTCTGGGGAAGACAA-3’	5’-TGAATCTTGCACTGCTTTGG-3’	NM_021010
DEFA6	5'-GCAGGCAAAAGCTTATGAGG-3'	5'-TCTGCAATGGCAAGTGAAAG-3'	NM_001926
HBA2	5'-CAAGACCTACTTCCCGCACT-3'	5'-CAGAAGCCAGGAACTTGTCC-3'	NM_000517
HBG2	5'-CTTCCTTGGGAGATGCCATA-3'	5'-GCCACTCCAGTCACCATCTT-3'	NM_000184
LCN2	5'-TCACCTCCGTCCTGTTTAGG-3'	5'-CGAAGTCAGCTCCTTGGTTC-3'	NM_005564
REG3A	5'-TGTCACCAAAATCCTGGACA-3'	5'-GGATTTCTCTCCCATGCAAA-3'	NM_002580
TFF1	5'- CACCATGGAGAACAAGGTGA -3'	5'- TGACACCAGGAAAACCACAA -3'	NM_003225
TFF3	5'-CTCCAGCTCTGCTGAGGAGT-3'	5'-GAAACACCAAGGCACTCCAG-3'	NM_003226
TLR4	5'-TGAGCAGTCGTGCTGGTATC-3'	5'-CAGGGCTTTTCTGAGTCGTC-3'	NM_138554
TLR10	5'-ACTTTGCCCACCACAATCTC-3'	5'-CCCAGAAAAGCCCACATTTA-3'	NM_030956
ACTB	5'-GGACTTCGAGCAAGAGATGG-3'	5'-AGCACTGTGTTGGCGTACAG-3'	NM_001101
B2M	5'-GTGCTCGCGCTACTCCTC-3'	5'-GTCAACTTCAATGTCGGAT-3'	NM_004048
