# Supplementary material for: Gene expression profiling in necrotizing enterocolitis reveals pathways common to those reported in Crohn’s disease
Source: BMC Med Genomics. 2016 Jan 22;9:6. doi: 10.1186/s12920-016-0166-9 (PMC4722613; doi:10.1186/s12920-016-0166-9)
Supplement: Supplementary file 2 — List of differentially expressed genes in NEC. (XLS 137 kb) [file 12920_2016_166_MOESM2_ESM.xls]

## Sheet: Feuil1
Additional file 2: List of differentially expressed genes in NEC
Gene	Description	Gene ID	NEC/CTRL (fold change)
AATK	apoptosis-associated tyrosine kinase	9625	0.421009
ABCA13	ATP-binding cassette, sub-family A (ABC1), member 13	154664	2.06726
ABCC6	ATP-binding cassette, sub-family C, member 6 pseudogene 2; ATP-binding cassette, sub-family C (CFTR/MRP), member 6	368	0.360693
ABCD1	ATP-binding cassette, sub-family D (ALD), member 1	215	0.542276
ABCD2	ATP-binding cassette, sub-family D (ALD), member 2	225	2.60418
ACOT2	acyl-CoA thioesterase 2	10965	0.529507
ACPP	acid phosphatase, prostate	55	2.43694
ACSF2	acyl-CoA synthetase family member 2	80221	0.484434
ACSM2B	acyl-CoA synthetase medium-chain family member 2B	348158	0.179663
ADAM28	ADAM metallopeptidase domain 28	10863	1.86427
ADAMTS8	ADAM metallopeptidase with thrombospondin type 1 motif, 8	11095	0.421966
ADAMTSL2	similar to ADAMTS-like 2; ADAMTS-like 2	9719	0.508451
ADM2	adrenomedullin 2	79924	0.37172
AFM	afamin	173	0.259785
AGPAT3	1-acylglycerol-3-phosphate O-acyltransferase 3	56894	0.570418
AGT	angiotensinogen (serpin peptidase inhibitor, clade A, member 8)	183	0.368361
AGTR2	angiotensin II receptor, type 2	186	0.390847
AGXT2	alanine-glyoxylate aminotransferase 2	64902	0.388518
AHSP	erythroid associated factor	51327	0.129678
AIF1	allograft inflammatory factor 1	199	2.07924
AIM2	absent in melanoma 2	9447	4.13351
ALAS2	aminolevulinate, delta-, synthase 2	212	0.109126
ALDH1A2	aldehyde dehydrogenase 1 family, member A2	8854	2.46374
ALPI	alkaline phosphatase, intestinal	248	0.206313
ALPK2	alpha-kinase 2	115701	3.83836
ALS2CL	ALS2 C-terminal like	259173	0.514324
AMBP	alpha-1-microglobulin/bikunin precursor	259	0.272156
AMDHD1	amidohydrolase domain containing 1	144193	0.240472
AMN	amnionless homolog (mouse)	81693	0.324702
ANKRD22	ankyrin repeat domain 22	118932	2.16184
ANKRD29	ankyrin repeat domain 29	147463	2.17168
ANKRD36BP2		645784	10.0866
ANKRD9	ankyrin repeat domain 9	122416	0.505296
AOX1	aldehyde oxidase 1	316	0.465025
APBB1IP	amyloid beta (A4) precursor protein-binding, family B, member 1 interacting protein	54518	2.0938
APCDD1L	adenomatosis polyposis coli down-regulated 1-like	164284	0.401945
APLN	apelin	8862	0.293632
APOA1	apolipoprotein A-I	335	0.286376
APOBEC3A	apolipoprotein B mRNA editing enzyme, catalytic polypeptide-like 3A	200315	2.13526
APOC3	apolipoprotein C-III	345	0.292294
APOL3	apolipoprotein L, 3	80833	1.71432
AQP10	aquaporin 10	89872	0.146489
AQP8	aquaporin 8	343	0.241458
ARC	activity-regulated cytoskeleton-associated protein	23237	0.107231
ARHGAP15	Rho GTPase activating protein 15	55843	2.26255
ARHGAP25	Rho GTPase activating protein 25	9938	2.22733
ARHGAP30	Rho GTPase activating protein 30	257106	1.76675
ARHGDIB	Rho GDP dissociation inhibitor (GDI) beta	397	2.18877
ARHGEF4	Rho guanine nucleotide exchange factor (GEF) 4	50649	0.463045
ARID3A	AT rich interactive domain 3A (BRIGHT-like)	1820	0.589452
ARL4C	ADP-ribosylation factor-like 4C	10123	1.75915
ARL4D	ADP-ribosylation factor-like 4D	379	0.426301
ARSE	arylsulfatase E (chondrodysplasia punctata 1)	415	0.544121
ATM	similar to Serine-protein kinase ATM (Ataxia telangiectasia mutated) (A-T, mutated); ataxia telangiectasia mutated	651610	1.90603
ATP10B	ATPase, class V, type 10B	23120	1.79438
ATP13A4	ATPase type 13A4	84239	0.207716
B3GNT6	UDP-GlcNAc:betaGal beta-1,3-N-acetylglucosaminyltransferase 6 (core 3 synthase)	192134	2.10542
BAG2	BCL2-associated athanogene 2	9532	0.514658
BAHCC1	BAH domain and coiled-coil containing 1	57597	0.448675
BAI2	brain-specific angiogenesis inhibitor 2	576	0.441888
BANK1	B-cell scaffold protein with ankyrin repeats 1	55024	6.46944
BDKRB1	bradykinin receptor B1	623	0.33969
BIN2	bridging integrator 2	51411	2.43108
BIRC3	baculoviral IAP repeat-containing 3	330	3.00226
BMP1	bone morphogenetic protein 1	649	0.576322
BMP3	bone morphogenetic protein 3	651	1.9323
BOK	BCL2-related ovarian killer	666	0.519808
BPGM	2,3-bisphosphoglycerate mutase	669	0.490123
BTK	Bruton agammaglobulinemia tyrosine kinase	695	2.31119
BTLA	B and T lymphocyte associated	151888	2.7586
BTNL3	butyrophilin-like 3	10917	0.526579
BVES	blood vessel epicardial substance	11149	0.404839
C10orf99	chromosome 10 open reading frame 99	387695	2.82813
C15orf48	chromosome 15 open reading frame 48	84419	1.88257
C17orf99	chromosome 17 open reading frame 99	100141515	0.261605
C1orf198	chromosome 1 open reading frame 198	84886	0.587094
C1QA	complement component 1, q subcomponent, A chain	712	1.61574
C1QB	complement component 1, q subcomponent, B chain	713	1.6794
C1QC	complement component 1, q subcomponent, C chain	714	1.63601
C4BPA	complement component 4 binding protein, alpha	722	4.0051
C4BPB	complement component 4 binding protein, beta	725	3.54804
C5orf20	TRAF-interacting protein with forkhead-associated domain, family member B; chromosome 5 open reading frame 20	497189	2.35189
C5orf46	chromosome 5 open reading frame 46	389336	0.17081
C6	complement component 6	729	2.2693
C8G	complement component 8, gamma polypeptide	733	0.29168
C9orf169	chromosome 9 open reading frame 169	375791	0.128353
CA4	carbonic anhydrase IV	762	7.97045
CA9	carbonic anhydrase IX	768	0.204537
CACNA1D	calcium channel, voltage-dependent, L type, alpha 1D subunit	776	0.571903
CACNG4	calcium channel, voltage-dependent, gamma subunit 4	27092	0.403339
CALCA	calcitonin-related polypeptide alpha	796	0.298624
CAPG	capping protein (actin filament), gelsolin-like	822	1.97663
CAPN3	calpain 3, (p94)	825	0.278023
CAPN6	calpain 6	827	0.429379
CARD16	caspase recruitment domain family, member 16	114769	2.0235
CARTPT	CART prepropeptide	9607	0.108251
CASP12	caspase 12 (gene/pseudogene)	120329	0.420029
CASP5	caspase 5, apoptosis-related cysteine peptidase	838	1.92524
CASQ1	calsequestrin 1 (fast-twitch, skeletal muscle)	844	0.38676
CASQ2	calsequestrin 2 (cardiac muscle)	845	0.265432
CAV1	caveolin 1, caveolae protein, 22kDa	857	0.555857
CCDC120	coiled-coil domain containing 120	90060	0.535316
CCDC80	coiled-coil domain containing 80	151887	0.505942
CCL21	chemokine (C-C motif) ligand 21	6366	3.14862
CCL23	chemokine (C-C motif) ligand 23	6368	3.09129
CCL25	chemokine (C-C motif) ligand 25	6370	2.06164
CCL28	chemokine (C-C motif) ligand 28	56477	2.35886
CCL4L2	chemokine (C-C motif) ligand 4-like 1; chemokine (C-C motif) ligand 4-like 2	388372	0.392273
CCR5	chemokine (C-C motif) receptor 5	1234	2.10846
CCR6	cyclin L2; chemokine (C-C motif) receptor 6	81669	1.97471
CD177	CD177 molecule	57126	3.10563
CD180	CD180 molecule	4064	2.62306
CD19	CD19 molecule	930	3.13811
CD1C	CD1c molecule	911	4.90429
CD2	CD2 molecule	914	3.32059
CD22	CD22 molecule	933	3.02981
CD226	CD226 molecule	10666	2.17691
CD24	CD24 molecule; CD24 molecule-like 4	100133941	3.97883
CD28	CD28 molecule	940	2.02661
CD38	CD38 molecule	952	2.23794
CD3D	CD3d molecule, delta (CD3-TCR complex)	915	3.00401
CD48	CD48 molecule	962	2.42684
CD52	CD52 molecule	1043	4.81764
CD69	CD69 molecule	969	2.17828
CD79A	CD79a molecule, immunoglobulin-associated alpha	973	2.73037
CD79B	CD79b molecule, immunoglobulin-associated beta	974	2.39794
CD80	CD80 molecule	941	2.74258
CD83	CD83 molecule	9308	2.01365
CD84	CD84 molecule	8832	1.8291
CDC7	cell division cycle 7 homolog (S. cerevisiae)	8317	1.86443
CDHR2	protocadherin 24	54825	0.50488
CDHR5	mucin-like protocadherin	53841	0.422972
CDKN1C	cyclin-dependent kinase inhibitor 1C (p57, Kip2)	1028	0.440123
CDR1	cerebellar degeneration-related protein 1, 34kDa	1038	0.489445
CEACAM4	carcinoembryonic antigen-related cell adhesion molecule 4	1089	5.65861
CEACAM5	carcinoembryonic antigen-related cell adhesion molecule 5	1048	3.35905
CEACAM6	carcinoembryonic antigen-related cell adhesion molecule 6 (non-specific cross reacting antigen)	4680	2.69252
CEACAM7	carcinoembryonic antigen-related cell adhesion molecule 7	1087	3.25967
CECR1	cat eye syndrome chromosome region, candidate 1	51816	2.04907
CEL	carboxyl ester lipase (bile salt-stimulated lipase)	1056	0.130882
CELP	carboxyl ester lipase pseudogene	1057	0.377419
CELSR3	solute carrier family 26, member 6; cadherin, EGF LAG seven-pass G-type receptor 3 (flamingo homolog, Drosophila)	65010	8.18333
CES1	carboxylesterase 1 (monocyte/macrophage serine esterase 1)	1066	0.460012
CFL2	cofilin 2 (muscle)	1073	0.481512
CHAC1	ChaC, cation transport regulator homolog 1 (E. coli)	79094	0.379209
CHGB	chromogranin B (secretogranin 1)	1114	1.99723
CHKA	choline kinase alpha	1119	0.55266
CHST13	carbohydrate (chondroitin 4) sulfotransferase 13	166012	0.371826
CIDEC	cell death-inducing DFFA-like effector c	63924	0.4252
CKB	creatine kinase, brain	1152	0.524556
CLC	Charcot-Leyden crystal protein	1178	0.362242
CLCA2	chloride channel accessory 2	9635	3.45678
CLCA4	chloride channel accessory 4	22802	5.17234
CLDN18	claudin 18	51208	2.49726
CLDN5	claudin 5	7122	0.458311
CLEC17A	C-type lectin domain family 17, member A	388512	2.377
CLEC2B	C-type lectin domain family 2, member B	9976	1.82707
CLEC2D	C-type lectin domain family 2, member D	29121	2.1764
CLEC3B	C-type lectin domain family 3, member B	7123	0.43925
CLEC4D	C-type lectin domain family 4, member D	338339	5.88884
CLEC4G	C-type lectin domain family 4, member G	339390	0.337509
CLEC5A	C-type lectin domain family 5, member A	23601	2.83757
CLECL1	C-type lectin-like 1	160365	3.95158
CMKLR1	chemokine-like receptor 1	1240	1.82418
CMTM2	CKLF-like MARVEL transmembrane domain containing 2	146225	3.17596
COL27A1	collagen, type XXVII, alpha 1	85301	0.558677
CPXM2	carboxypeptidase X (M14 family), member 2	119587	0.431892
CR1	complement component (3b/4b) receptor 1 (Knops blood group)	1378	2.56881
CR2	complement component (3d/Epstein Barr virus) receptor 2	1380	6.86598
CRABP2	cellular retinoic acid binding protein 2	1382	0.457938
CRIP1	cysteine-rich protein 1 (intestinal)	1396	1.84871
CRLF1	cytokine receptor-like factor 1	9244	0.387753
CRYAB	crystallin, alpha B	1410	0.400382
CSF2	colony stimulating factor 2 (granulocyte-macrophage)	1437	0.235057
CSF3	colony stimulating factor 3 (granulocyte)	1440	0.138063
CSPG4	chondroitin sulfate proteoglycan 4	1464	0.517328
CSRP1	cysteine and glycine-rich protein 1	1465	0.415019
CST7	cystatin F (leukocystatin)	8530	2.97311
CSTA	cystatin A (stefin A)	1475	3.42305
CTLA4	cytotoxic T-lymphocyte-associated protein 4	1493	2.80165
CTPS1	CTP synthase 1	1503	0.491439
CXCL10	chemokine (C-X-C motif) ligand 10	3627	2.66856
CXCL13	chemokine (C-X-C motif) ligand 13	10563	26.6337
CXCL14	chemokine (C-X-C motif) ligand 14	9547	1.74904
CXCL5	chemokine (C-X-C motif) ligand 5	6374	3.06125
CXCL9	chemokine (C-X-C motif) ligand 9	4283	8.49142
CXCR1	interleukin 8 receptor, alpha	3577	3.31272
CXorf21	chromosome X open reading frame 21	80231	2.10532
CYBB	cytochrome b-245, beta polypeptide	1536	1.74989
CYP2B7P1	cytochrome P450, family 2, subfamily B, polypeptide 7 pseudogene 1	1556	0.377967
CYP2D6	cytochrome P450, family 2, subfamily D, polypeptide 6	1565	0.195387
CYP2W1	cytochrome P450, family 2, subfamily W, polypeptide 1	54905	0.330667
CYP4F2	cytochrome P450, family 4, subfamily F, polypeptide 2	8529	0.431786
CYS1	cystin 1	192668	0.351412
CYTIP	cytohesin 1 interacting protein	9595	1.86808
D2HGDH	D-2-hydroxyglutarate dehydrogenase	728294	0.550384
DAB1	disabled homolog 1 (Drosophila)	1600	0.547708
DAPP1	dual adaptor of phosphotyrosine and 3-phosphoinositides	27071	3.1488
DDX60	DEAD (Asp-Glu-Ala-Asp) box polypeptide 60	55601	1.72
DECR2	2,4-dienoyl CoA reductase 2, peroxisomal	26063	0.501153
DEFA5	defensin, alpha 5, Paneth cell-specific	1670	4.09187
DEFA6	defensin, alpha 6, Paneth cell-specific	1671	5.63472
DGAT1	diacylglycerol O-acyltransferase homolog 1 (mouse)	8694	0.492719
DGAT2	diacylglycerol O-acyltransferase homolog 2 (mouse)	84649	0.499906
DGKQ	diacylglycerol kinase, theta 110kDa	1609	0.581931
DLK1	delta-like 1 homolog (Drosophila)	8788	0.0837639
DNAH1	dynein, axonemal, heavy chain 1	25981	0.579884
DNAJB1	DnaJ (Hsp40) homolog, subfamily B, member 1	3337	0.520541
DNAJB5	DnaJ (Hsp40) homolog, subfamily B, member 5	25822	0.513617
DNASE1L3	deoxyribonuclease I-like 3	1776	2.28384
DOCK10	dedicator of cytokinesis 10	55619	1.6983
DOCK2	dedicator of cytokinesis 2	1794	1.88146
DOCK6	dedicator of cytokinesis 6	57572	0.55379
DOCK8	dedicator of cytokinesis 8	81704	1.74997
DUOX2	dual oxidase 2	50506	8.86206
DUSP26	dual specificity phosphatase 26 (putative)	78986	0.453071
EAF2	ELL associated factor 2	55840	2.56366
EBF2	early B-cell factor 2	64641	0.310704
ECEL1	endothelin converting enzyme-like 1	9427	0.383032
ECSCR	endothelial cell-specific chemotaxis regulator	641700	0.448037
EFNA1	ephrin-A1	1942	0.527372
EGF	epidermal growth factor (beta-urogastrone)	1950	0.156158
EHF	ets homologous factor	26298	1.83727
EIF4EBP1	eukaryotic translation initiation factor 4E binding protein 1	1978	0.512605
ELN	elastin	2006	0.29388
ENPP2	ectonucleotide pyrophosphatase/phosphodiesterase 2	5168	1.73574
ENPP7	ectonucleotide pyrophosphatase/phosphodiesterase 7	339221	0.396268
EPB42	erythrocyte membrane protein band 4.2	2038	0.0974925
EPDR1	ependymin related protein 1 (zebrafish)	54749	0.510953
EPS8L2	EPS8-like 2	64787	0.502206
ESPN	espin	83715	0.543269
ETNK2	ethanolamine kinase 2	55224	0.385123
EVPL	envoplakin	2125	0.311244
F10	coagulation factor X	2159	0.427476
F5	coagulation factor V (proaccelerin, labile factor)	2153	4.12411
F7	coagulation factor VII (serum prothrombin conversion accelerator)	2155	0.296172
FABP6	fatty acid binding protein 6, ileal	2172	3.14706
FADS6	fatty acid desaturase domain family, member 6	283985	0.460299
FAM105A	family with sequence similarity 105, member A	54491	1.67354
FAM107B	family with sequence similarity 107, member B	83641	1.81036
FAM132A	family with sequence similarity 132, member A	388581	0.310145
FAM134B	family with sequence similarity 134, member B	54463	1.73282
FAM150A	family with sequence similarity 150, member A	389658	0.27289
FAM188B	chromosome 7 open reading frame 67	84182	0.525789
FAM216B	family with sequence similarity 216, member B	144809	6.82943
FAM26F	family with sequence similarity 26, member F	441168	3.94455
FAM3B	family with sequence similarity 3, member B	54097	2.48462
FAM3D	family with sequence similarity 3, member D	131177	3.7195
FAM43A	family with sequence similarity 43, member A	131583	0.46665
FAM46B	family with sequence similarity 46, member B	115572	0.38372
FAM65B	family with sequence similarity 65, member B	9750	2.31448
FBF1	Fas (TNFRSF6) binding factor 1	85302	0.526639
FBLN2	fibulin 2	2199	0.326045
FCAMR	Fc receptor, IgA, IgM, high affinity	83953	2.48848
FCGR3A	Fc fragment of IgG, low affinity IIIa, receptor (CD16a)	2214	1.90785
FCRL1	Fc receptor-like 1	115350	2.75981
FCRL2	Fc receptor-like 2	79368	2.96272
FCRL3	Fc receptor-like 3	115352	5.25779
FCRL4	Fc receptor-like 4	83417	7.57861
FCRL5	Fc receptor-like 5	83416	3.36157
FDCSP	follicular dendritic cell secreted protein	260436	11.2908
FGA	fibrinogen alpha chain	2243	0.39866
FGFR3	fibroblast growth factor receptor 3	2261	0.390036
FLCN	folliculin	201163	0.593841
FLJ35424	hypothetical LOC100133855; hypothetical protein FLJ35424	285492	0.407389
FLJ42875	hypothetical LOC440556	440556	0.140312
FLJ44511	hypothetical gene supported by AK126475	441307	0.43123
FMOD	fibromodulin	2331	0.530076
FN3K	fructosamine 3 kinase	64122	0.24748
FOLH1B	folate hydrolase 1B	219595	0.103596
FOXP4	forkhead box P4	116113	0.549332
FSTL1	follistatin-like 1	11167	0.449445
FSTL3	follistatin-like 3 (secreted glycoprotein)	10272	0.421777
FYB	FYN binding protein (FYB-120/130)	2533	2.96647
GABRP	gamma-aminobutyric acid (GABA) A receptor, pi	2568	7.04214
GAL	galanin prepropeptide	51083	0.323358
GAL3ST1	galactose-3-O-sulfotransferase 1	9514	0.447885
GALNT16	polypeptide N-acetylgalactosaminyltransferase 16	57452	0.45169
GALNT18	polypeptide N-acetylgalactosaminyltransferase 18	374378	0.454303
GAPT	GRB2-binding adaptor protein, transmembrane	202309	2.29867
GBP3	guanylate binding protein 3	2635	2.07218
GBP4	guanylate binding protein 4	115361	1.68792
GBP5	guanylate binding protein 5	115362	2.18095
GCA	grancalcin, EF-hand calcium binding protein	25801	1.9089
GCNT3	glucosaminyl (N-acetyl) transferase 3, mucin type	9245	2.39955
GDF3	growth differentiation factor 3	9573	0.0586725
GIMAP2	GTPase, IMAP family member 2	26157	2.84004
GIMAP4	GTPase, IMAP family member 4	55303	1.72035
GIMAP7	GTPase, IMAP family member 7	168537	1.86838
GIP	gastric inhibitory polypeptide	2695	0.339572
GJB2	gap junction protein, beta 2, 26kDa	2706	1.94602
GLT1D1	glycosyltransferase 1 domain containing 1	144423	2.97485
GMFG	glia maturation factor, gamma	9535	1.96591
GMPR	guanosine monophosphate reductase	2766	0.477716
GOLM1	golgi membrane protein 1	51280	1.76247
GOLT1A	golgi transport 1 homolog A (S. cerevisiae)	127845	0.523588
GP2	glycoprotein 2 (zymogen granule membrane)	2813	2.57141
GPD1	glycerol-3-phosphate dehydrogenase 1 (soluble)	2819	0.548579
GPR133	G protein-coupled receptor 133	283383	0.426913
GPR141	G protein-coupled receptor 141	353345	2.5395
GPR157	G protein-coupled receptor 157	80045	0.452509
GPR174	G protein-coupled receptor 174	84636	2.54927
GPR35	G protein-coupled receptor 35	2859	0.554118
GPRIN3	GPRIN family member 3	285513	1.70637
GPT	glutamic-pyruvate transaminase (alanine aminotransferase)	2875	0.515506
GRAMD1B	GRAM domain containing 1B	57476	0.408167
GRIA4	glutamate receptor, ionotrophic, AMPA 4	2893	2.06543
GSTA2	glutathione S-transferase alpha 2	2939	0.51203
GTF2IRD1	GTF2I repeat domain containing 1	9569	0.503953
GVINP1	GTPase, very large interferon inducible pseudogene 1	387751	2.03625
GYPA	glycophorin A (MNS blood group)	2993	0.138422
GYPB	glycophorin E; glycophorin B (MNS blood group)	2994	0.177989
GZMB	granzyme B (granzyme 2, cytotoxic T-lymphocyte-associated serine esterase 1)	3002	2.28494
GZMH	granzyme H (cathepsin G-like 2, protein h-CCPX)	2999	4.26165
GZMK	granzyme K (granzyme 3; tryptase II)	3003	3.17798
HAO2	hydroxyacid oxidase 2 (long chain)	51179	0.211296
HAPLN4	hyaluronan and proteoglycan link protein 4	404037	0.257569
HAS1	hyaluronan synthase 1	3036	0.228022
HBA1	hemoglobin, alpha 2; hemoglobin, alpha 1	3039	0.130053
HBA2	hemoglobin, alpha 2; hemoglobin, alpha 1	3039	0.135882
HBB	hemoglobin, beta	3043	0.186146
HBD	hemoglobin, delta	3045	0.100332
HBE1	hemoglobin, epsilon 1	3046	0.0709528
HBG1	hemoglobin, gamma A	3047	0.150694
HBG2	hemoglobin, gamma G	3048	0.130434
HBM	hemoglobin, mu	3042	0.0880596
HCLS1	hematopoietic cell-specific Lyn substrate 1	3059	2.18027
HCP5	HLA complex P5	10866	1.93968
HDAC9	histone deacetylase 9	9734	1.7471
HELLS	helicase, lymphoid-specific	3070	1.71079
HEMGN	hemogen	55363	0.162843
HERC5	hect domain and RLD 5	51191	2.10475
HES4	hairy and enhancer of split 4 (Drosophila)	57801	0.440445
HIF3A	hypoxia inducible factor 3, alpha subunit	64344	0.376512
HIST1H1B	histone cluster 1, H1b	3009	1.80333
HIST1H2BB	histone cluster 1, H2bb	3018	1.82619
HIST1H2BI	histone cluster 1, H2bi; histone cluster 1, H2bg; histone cluster 1, H2be; histone cluster 1, H2bf; histone cluster 1, H2bc	8339	1.83083
HIST1H2BM	histone cluster 1, H2bm	8342	1.81799
HIST1H3H	histone cluster 1, H3j; histone cluster 1, H3i; histone cluster 1, H3h; histone cluster 1, H3g; histone cluster 1, H3f; histone cluster 1, H3e; histone cluster 1, H3d; histone cluster 1, H3c; histone cluster 1, H3b; histone cluster 1, H3a; histone cluster 1, H2ad; histone cluster 2, H3a; histone cluster 2, H3c; histone cluster 2, H3d	126961	1.73719
HIST1H3J	histone cluster 1, H3j; histone cluster 1, H3i; histone cluster 1, H3h; histone cluster 1, H3g; histone cluster 1, H3f; histone cluster 1, H3e; histone cluster 1, H3d; histone cluster 1, H3c; histone cluster 1, H3b; histone cluster 1, H3a; histone cluster 1, H2ad; histone cluster 2, H3a; histone cluster 2, H3c; histone cluster 2, H3d	126961	1.83806
HIST1H4D	histone cluster 1, H4l; histone cluster 1, H4k; histone cluster 4, H4; histone cluster 1, H4h; histone cluster 1, H4j; histone cluster 1, H4i; histone cluster 1, H4d; histone cluster 1, H4c; histone cluster 1, H4f; histone cluster 1, H4e; histone cluster 1, H4b; histone cluster 1, H4a; histone cluster 2, H4a; histone cluster 2, H4b	8370	1.71866
HK2	hexokinase 2 pseudogene; hexokinase 2	642546	2.08703
HK3	hexokinase 3 (white cell)	3101	2.60782
HLA-A	major histocompatibility complex, class I, A	3105	5.90453
HLA-C	major histocompatibility complex, class I, C; major histocompatibility complex, class I, B	3107	40.9425
HLA-DMA	major histocompatibility complex, class II, DM alpha	3108	2.04667
HLA-DMB	major histocompatibility complex, class II, DM beta	3109	2.4099
HLA-DOA	major histocompatibility complex, class II, DO alpha	3111	1.86908
HLA-DOB	major histocompatibility complex, class II, DO beta	3112	2.60212
HLA-DPB1	major histocompatibility complex, class II, DP beta 1	3115	3.78916
HLA-DQA1	similar to hCG2042724; similar to HLA class II histocompatibility antigen, DQ(1) alpha chain precursor (DC-4 alpha chain); major histocompatibility complex, class II, DQ alpha 1	3117	2.85632
HLA-DQB1	major histocompatibility complex, class II, DQ beta 1; similar to major histocompatibility complex, class II, DQ beta 1	3119	2.89097
HLA-DRB5	major histocompatibility complex, class II, DR beta 5	3127	2.04189
HNF1A-AS1	HNF1A antisense RNA 1p	283460	0.496406
HOPX	HOP homeobox	84525	0.453099
HOXA10	homeobox A10	3206	3.43096
HP	haptoglobin-related protein; haptoglobin	3250	8.96107
HPGD	hydroxyprostaglandin dehydrogenase 15-(NAD)	3248	2.01249
HPGDS	prostaglandin D2 synthase, hematopoietic; prostaglandin D2 synthase 21kDa (brain)	5730	0.505666
HPN	hepsin	3249	0.244452
HSD11B1	hydroxysteroid (11-beta) dehydrogenase 1	3290	0.265564
HSD17B14	hydroxysteroid (17-beta) dehydrogenase 14	51171	0.364126
HSPA1A	heat shock 70kDa protein 1A; heat shock 70kDa protein 1B	3304	0.487643
HSPA1B	heat shock 70kDa protein 1A; heat shock 70kDa protein 1B	3304	0.483415
HSPA6	heat shock 70kDa protein 7 (HSP70B); heat shock 70kDa protein 6 (HSP70B')	3311	0.214967
HSPA7	heat shock 70kDa protein 7 (HSP70B); heat shock 70kDa protein 6 (HSP70B')	3311	0.26211
HSPB1	heat shock 27kDa protein-like 2 pseudogene; heat shock 27kDa protein 1	653553	0.550641
HSPB3	heat shock 27kDa protein 3	8988	0.284925
HSPB8	heat shock 22kDa protein 8	26353	0.530652
HTRA3	HtrA serine peptidase 3	94031	0.411928
ICAM3	intercellular adhesion molecule 3	3385	1.79603
ICOS	inducible T-cell co-stimulator	29851	4.08191
IDO1	indoleamine 2,3-dioxygenase 1	3620	3.03779
IFI16	interferon, gamma-inducible protein 16	3428	1.74802
IFI44	interferon-induced protein 44	10561	1.95627
IFI44L	interferon-induced protein 44-like	10964	3.30345
IFIH1	interferon induced with helicase C domain 1	64135	1.80574
IFIT1	interferon-induced protein with tetratricopeptide repeats 1	3434	3.31657
IFIT1B	interferon-induced protein with tetratricopeptide repeats 1-like	439996	0.127858
IFIT2	interferon-induced protein with tetratricopeptide repeats 2	3433	1.91367
IGF2	insulin-like growth factor 2 (somatomedin A); insulin; INS-IGF2 readthrough transcript	3481	0.442432
IGFBP4	insulin-like growth factor binding protein 4	3487	0.388798
IGFBP6	insulin-like growth factor binding protein 6	3489	0.325551
IGJ	immunoglobulin J polypeptide, linker protein for immunoglobulin alpha and mu polypeptides	3512	29.4802
IGLL5	immunoglobulin lambda-like polypeptide 5	100423062	7.10893
IGSF9	immunoglobulin superfamily, member 9	57549	0.195281
IL11	interleukin 11	3589	0.177776
IL13RA2	interleukin 13 receptor, alpha 2	3598	0.319155
IL17B	interleukin 17B	27190	0.123042
IL17REL	interleukin 17 receptor E-like	400935	3.86727
IL18R1	interleukin 18 receptor 1	8809	1.96799
IL18RAP	interleukin 18 receptor accessory protein	8807	2.11754
IL1RL1	interleukin 1 receptor-like 1	9173	0.413595
IL22RA2	interleukin 22 receptor, alpha 2	116379	19.6154
IL6	interleukin 6 (interferon, beta 2)	3569	0.189213
INPP5J	inositol polyphosphate-5-phosphatase J	27124	0.403261
IRF4	interferon regulatory factor 4	3662	2.6717
IRF8	interferon regulatory factor 8	3394	1.70524
ITGA4	integrin, alpha 4 (antigen CD49D, alpha 4 subunit of VLA-4 receptor)	3676	2.01026
ITGAL	integrin, alpha L (antigen CD11A (p180), lymphocyte function-associated antigen 1; alpha polypeptide)	3683	1.78564
ITLN2	intelectin 2	142683	2.46965
JAK2	Janus kinase 2	3717	1.79998
JPH2	junctophilin 2	57158	0.534766
KAZALD1	Kazal-type serine peptidase inhibitor domain 1	81621	0.421276
KBTBD8	kelch repeat and BTB (POZ) domain containing 8	84541	2.37673
KCNE4	potassium voltage-gated channel, Isk-related family, member 4	23704	0.465969
KCNG1	potassium voltage-gated channel, subfamily G, member 1	3755	0.373227
KCNJ2	potassium inwardly-rectifying channel, subfamily J, member 2	3759	1.99173
KCNJ8	potassium inwardly-rectifying channel, subfamily J, member 8	3764	0.528176
KCNK13	potassium channel, subfamily K, member 13	56659	2.39869
KCNMB1	potassium large conductance calcium-activated channel, subfamily M, beta member 1	3779	0.522245
KDM8	lysine (K)-specific demethylase 8	79831	0.471013
KIAA0226L	KIAA0226L	80183	1.90117
KIAA1199	KIAA1199	57214	0.345638
KIFC3	kinesin family member C3	3801	0.564455
KLHDC8B	kelch domain containing 8B	200942	0.576466
KLHL14	kelch-like 14 (Drosophila)	57565	2.79277
KLHL6	kelch-like 6 (Drosophila)	89857	1.97214
KLK12	kallikrein-related peptidase 12	43849	3.49167
KLRB1	killer cell lectin-like receptor subfamily B, member 1	3820	1.91749
KLRC1	killer cell lectin-like receptor subfamily C, member 1	3821	2.36745
KNG1	kininogen 1	3827	0.317252
KRT1	keratin 1	3848	0.208408
KRT17	keratin 17; keratin 17 pseudogene 3	729682	0.328354
KRT20	keratin 20	54474	2.57917
LAMP3	lysosomal-associated membrane protein 3	27074	2.15149
LAYN	layilin	143903	0.466494
LCN12	lipocalin 12	286256	0.262727
LCN2	lipocalin 2	3934	2.95259
LCP1	lymphocyte cytosolic protein 1 (L-plastin)	3936	2.28614
LCP2	lymphocyte cytosolic protein 2 (SH2 domain containing leukocyte protein of 76kDa)	3937	1.89663
LDHC	lactate dehydrogenase C	3948	0.147732
LEPREL1	leprecan-like 1	55214	0.507566
LGALS2	lectin, galactoside-binding, soluble, 2	3957	1.71821
LGALS9	lectin, galactoside-binding, soluble, 9	3965	2.02763
LGALS9B	lectin, galactoside-binding, soluble, 9B	284194	6.49068
LIF	leukemia inhibitory factor (cholinergic differentiation factor)	3976	0.382828
LILRA6	leukocyte immunoglobulin-like receptor, subfamily A (with TM domain), member 6	79168	2.50068
LINC00479	long intergenic non-protein coding RNA 479	150135	0.412518
LMNB1	lamin B1	4001	1.81219
LMO3	LIM domain only 3 (rhombotin-like 2)	55885	2.23139
LOC100129722	hypothetical protein LOC100129722	100129722	0.321758
LOC115110	hypothetical protein LOC115110	115110	0.445559
LOC284581	hypothetical protein LOC284581	284581	2.87707
LOC389906	hypothetical protein LOC441528; similar to hCG1981372; similar to Serine/threonine-protein kinase PRKX (Protein kinase PKX1)	729162	0.459509
LPXN	leupaxin	9404	1.83258
LRMP	lymphoid-restricted membrane protein	4033	1.95332
LRRC10B	leucine rich repeat containing 10-like	390205	0.306377
LRRC3	leucine rich repeat containing 3	81543	0.480714
LRRK2	leucine-rich repeat kinase 2	120892	2.38353
LSP1	lymphocyte-specific protein 1	4046	2.01589
LST1	leukocyte specific transcript 1	7940	2.02454
LTB	lymphotoxin beta (TNF superfamily, member 3)	4050	2.97011
LTBP4	latent transforming growth factor beta binding protein 4	8425	0.545536
LY96	lymphocyte antigen 96	23643	2.31497
LYPD8	LY6/PLAUR domain containing 8	646627	4.92826
LYZ	lysozyme (renal amyloidosis)	4069	2.66381
MAMDC4	MAM domain containing 4	158056	0.191022
MAP2K6	mitogen-activated protein kinase kinase 6	5608	1.90807
MAPK4	mitogen-activated protein kinase 4	5596	0.409983
MARCH1	membrane-associated ring finger (C3HC4) 1	55016	2.0701
MARCO	macrophage receptor with collagenous structure	8685	2.65427
MAST3	microtubule associated serine/threonine kinase 3	23031	0.52563
MCAM	melanoma cell adhesion molecule	4162	0.4897
MEDAG	mesenteric estrogen-dependent adipogenesis	84935	0.155516
MEIS3	Meis homeobox 3; Meis homeobox 3 pseudogene 2	56917	0.479313
MFAP5	microfibrillar associated protein 5	8076	0.187882
MFI2	antigen p97 (melanoma associated) identified by monoclonal antibodies 133.2 and 96.5	4241	0.255425
MFSD2A	major facilitator superfamily domain containing 2	84879	0.436389
MGAM	maltase-glucoamylase (alpha-glucosidase)	8972	2.70911
MGC16121	hypothetical protein MGC16121	84848	0.226344
MGP	matrix Gla protein	4256	0.403304
MIAT	myocardial infarction associated transcript (non-protein coding)	440823	1.84857
MIR1256	microRNA 1256	100302155	50.4253
MIR155HG	microRNA host gene 2 (non-protein coding); microRNA 155	406947	2.17899
MIR1909	microRNA 1909	100302210	3.49755
MIR192	microRNA 192	406967	0.310789
MIR5004	microRNA 5004	100847012	0.232818
MIR5187	microRNA 5187	100847090	0.115781
MIR559	microRNA 559	693144	1.04721
MIR661	microRNA 661	724031	0.20617
MIS18BP1		55320	1.72873
MLXIPL	MLX interacting protein-like	51085	0.24005
MMP10	matrix metallopeptidase 10 (stromelysin 2)	4319	0.312593
MMP12	matrix metallopeptidase 12 (macrophage elastase)	4321	3.67129
MMP25	matrix metallopeptidase 25	64386	2.48809
MMP8	matrix metallopeptidase 8 (neutrophil collagenase)	4317	2.8989
MMP9	matrix metallopeptidase 9 (gelatinase B, 92kDa gelatinase, 92kDa type IV collagenase)	4318	2.57569
MNDA	myeloid cell nuclear differentiation antigen	4332	4.0099
MORN5	MORN repeat containing 5	254956	0.234457
MRAP2	melanocortin 2 receptor accessory protein 2	112609	2.00716
MRGPRF	MAS-related GPR, member F	116535	0.553303
MRO	maestro	83876	0.465881
MRPL23-AS1	MRPL23 antisense RNA 1	100133545	0.349504
MS4A1	membrane-spanning 4-domains, subfamily A, member 1	931	7.32759
MS4A10	membrane-spanning 4-domains, subfamily A, member 10	341116	0.348131
MS4A4A	membrane-spanning 4-domains, subfamily A, member 4	51338	1.84713
MS4A6A	membrane-spanning 4-domains, subfamily A, member 6A	64231	1.77677
MS4A7	membrane-spanning 4-domains, subfamily A, member 7	58475	1.70327
MSLN	mesothelin	10232	0.397732
MSRB3	methionine sulfoxide reductase B3	253827	0.516273
MST1	macrophage stimulating 1 (hepatocyte growth factor-like)	4485	0.398261
MST1P2	macrophage stimulating, pseudogene 2	11209	0.338518
MST4	serine/threonine protein kinase MST4	51765	1.8167
MSX1	msh homeobox 1	4487	0.227074
MT1A	metallothionein 1A	4489	0.16617
MT1G	metallothionein 1G	4495	0.448564
MT1H	metallothionein 1H	4496	0.422282
MT1X	metallothionein 1X	4501	0.450532
MUC4	mucin 4, cell surface associated	4585	2.54613
MUC5B	mucin 5B, oligomeric mucus/gel-forming	727897	16.9821
MUM1L1	melanoma associated antigen (mutated) 1-like 1	139221	0.426274
MX1	myxovirus (influenza virus) resistance 1, interferon-inducible protein p78 (mouse)	4599	2.22086
MX2	myxovirus (influenza virus) resistance 2 (mouse)	4600	1.8426
MXRA8	matrix-remodelling associated 8	54587	0.526772
MYBL2	v-myb myeloblastosis viral oncogene homolog (avian)-like 2	4605	2.04352
MYH3	myosin, heavy chain 3, skeletal muscle, embryonic	4621	0.40308
MYL4	myosin, light chain 4, alkali; atrial, embryonic	4635	0.289515
MYL9	myosin, light chain 9, regulatory	10398	0.527691
MYO15B	myosin XVB pseudogene	80022	0.452533
MYO3A	myosin IIIA	53904	2.41662
MYO7A	myosin VIIA	4647	0.323248
MZB1	marginal zone B and B1 cell-specific protein	51237	3.56727
NAGS	N-acetylglutamate synthase	162417	0.557412
NAP1L1	nucleosome assembly protein 1-like 1	4673	1.68909
NAV3	neuron navigator 3; similar to neuron navigator 3	652725	0.559443
NCF1	neutrophil cytosolic factor 1; neutrophil cytosolic factor 1C pseudogene	653361	3.06708
NCF1C	neutrophil cytosolic factor 1; neutrophil cytosolic factor 1C pseudogene	653361	2.75398
NCF2	neutrophil cytosolic factor 2	4688	2.20794
NCS1	frequenin homolog (Drosophila)	23413	0.430545
NEB	nebulin	4703	0.422011
NIPAL4	NIPA-like domain containing 4	348938	0.418533
NLRC4	NLR family, CARD domain containing 4	58484	2.43219
NOS2	nitric oxide synthase 2, inducible	4843	27.4873
NXPE1	neurexophilin and PC-esterase domain family, member 1	120400	3.21954
NXPE2	neurexophilin and PC-esterase domain family, member 2	120406	3.02416
OAF	OAF homolog (Drosophila)	220323	0.559584
OAS1	2',5'-oligoadenylate synthetase 1, 40/46kDa	4938	1.87008
OAS2	2'-5'-oligoadenylate synthetase 2, 69/71kDa	4939	1.88243
OGG1	8-oxoguanine DNA glycosylase	4968	0.490186
OLFM2	olfactomedin 2	93145	0.452934
OSBP2	oxysterol binding protein 2	23762	0.431199
OSBPL8	oxysterol binding protein-like 8	114882	1.73013
OTOP3	otopetrin 3	347741	0.0641248
OXER1	oxoeicosanoid (OXE) receptor 1	165140	0.47967
OXTR	oxytocin receptor	5021	0.40531
P2RY10	purinergic receptor P2Y, G-protein coupled, 10	27334	2.7593
P4HA3	prolyl 4-hydroxylase, alpha polypeptide III	283208	0.310765
PADI4	peptidyl arginine deiminase, type IV	23569	3.06913
PAPPA	PAPPA antisense RNA (non-protein coding); pregnancy-associated plasma protein A, pappalysin 1	493913	0.288024
PARM1	DKFZP564O0823 protein	25849	1.79738
PARP15	poly (ADP-ribose) polymerase family, member 15	165631	3.11091
PCDH12	protocadherin 12	51294	0.552703
PCP4	Purkinje cell protein 4	5121	0.35686
PCSK1	proprotein convertase subtilisin/kexin type 1	5122	1.85455
PCSK1N	proprotein convertase subtilisin/kexin type 1 inhibitor	27344	0.308528
PCSK9	proprotein convertase subtilisin/kexin type 9	255738	3.13637
PDLIM3	PDZ and LIM domain 3	27295	0.522669
PDLIM4	PDZ and LIM domain 4	8572	0.342432
PDZK1	PDZ domain containing 1	5174	0.523424
PDZK1IP1	PDZK1 interacting protein 1	10158	3.72104
PHACTR1	phosphatase and actin regulator 1	221692	2.09694
PHOSPHO1	phosphatase, orphan 1	162466	0.341427
PHYHIP	phytanoyl-CoA 2-hydroxylase interacting protein	9796	0.26683
PI16	peptidase inhibitor 16	221476	0.0981586
PI3	peptidase inhibitor 3, skin-derived	5266	3.12729
PIFO	primary cilia formation	128344	0.345815
PION	pigeon homolog (Drosophila)	54103	1.7069
PIPOX	pipecolic acid oxidase	51268	0.513344
PKLR	pyruvate kinase, liver and RBC	5313	0.239157
PLA2G2A	phospholipase A2, group IIA (platelets, synovial fluid)	5320	1.99732
PLA2G2D	phospholipase A2, group IID	26279	19.8139
PLAGL2	pleiomorphic adenoma gene-like 2; similar to pleiomorphic adenoma gene-like 2	152845	0.592373
PLB1	phospholipase B1	151056	0.407477
PLBD1	phospholipase B domain containing 1	79887	1.86311
PLCH2	phospholipase C, eta 2	9651	0.331155
PLEK	pleckstrin	5341	2.22451
PLXNC1	plexin C1	10154	1.968
PNMT	phenylethanolamine N-methyltransferase	5409	0.326074
POPDC2	popeye domain containing 2	64091	0.385108
PP7080	uncharacterized LOC25845	25845	0.543335
PPARGC1A	peroxisome proliferator-activated receptor gamma, coactivator 1 alpha	10891	0.491627
PPBP	pro-platelet basic protein (chemokine (C-X-C motif) ligand 7)	5473	0.358668
PPP1R17	protein phosphatase 1, regulatory subunit 17	10842	0.220057
PPP1R1B	protein phosphatase 1, regulatory (inhibitor) subunit 1B	84152	2.25278
PPP1R3C	protein phosphatase 1, regulatory (inhibitor) subunit 3C	5507	0.383879
PRDM16	PR domain containing 16	63976	0.340831
PRKCB	protein kinase C, beta	5579	1.92924
PRKCDBP	protein kinase C, delta binding protein	112464	0.536473
PRODH	proline dehydrogenase (oxidase) 1	5625	0.337133
PRRX2	paired related homeobox 2	51450	0.276106
PRSS1	protease, serine, 1 (trypsin 1); trypsinogen C	154754	3.6533
PRSS2	protease, serine, 2 (trypsin 2)	5645	3.21175
PSMB9	proteasome (prosome, macropain) subunit, beta type, 9 (large multifunctional peptidase 2)	5698	1.94566
PTGDS	prostaglandin D2 synthase, hematopoietic; prostaglandin D2 synthase 21kDa (brain)	5730	3.25428
PTGIS	prostaglandin I2 (prostacyclin) synthase	5740	0.432976
PTGS1	prostaglandin-endoperoxide synthase 1 (prostaglandin G/H synthase and cyclooxygenase)	5742	0.506147
PTPLA	protein tyrosine phosphatase-like (proline instead of catalytic arginine), member A	9200	0.426405
PTPRC	protein tyrosine phosphatase, receptor type, C	5788	2.646
PTPRR	protein tyrosine phosphatase, receptor type, R	5801	2.16291
PXDC1	PX domain containing 1	221749	0.508058
PYCARD	PYD and CARD domain containing	29108	1.91133
PYHIN1	pyrin and HIN domain family, member 1	149628	2.53529
RAB17	RAB17, member RAS oncogene family	64284	0.440231
RAMP1	receptor (G protein-coupled) activity modifying protein 1	10267	0.404366
RCN3	reticulocalbin 3, EF-hand calcium binding domain	57333	0.504643
REEP1	receptor accessory protein 1	65055	0.564062
REG1A	regenerating islet-derived 1 alpha; regenerating islet-derived 1 pseudogene	5969	11.681
REG1B	regenerating islet-derived 1 beta	5968	4.16705
REG3A	regenerating islet-derived 3 alpha	5068	10.7687
REG3G	regenerating islet-derived 3 gamma	130120	2.79869
REN	renin	5972	0.274026
RENBP	renin binding protein	5973	0.524042
RGMA	REX1, RNA exonuclease 1 homolog (S. cerevisiae)	56963	0.529474
RGN	RGM domain family, member A	9104	0.2569
RGS18	regucalcin (senescence marker protein-30)	64407	1.93473
RHOD	regulator of G-protein signaling 18	29984	0.473273
RHOH	ras homolog gene family, member D	399	2.5617
RNF182	ras homolog gene family, member H	221687	0.490596
RNF186	ring finger protein 182	54546	2.56353
RNF224	ring finger protein 186	643596	0.134179
RNU12	RNA, U12 small nuclear pseudogene	267010	2.37876
ROS1	c-ros oncogene 1 , receptor tyrosine kinase	6098	0.424485
RSAD2	radical S-adenosyl methionine domain containing 2	91543	2.57504
S100A12	S100 calcium binding protein A12	6283	3.03908
S100A4	S100 calcium binding protein A4	6275	2.1019
SAMD9	sterile alpha motif domain containing 9	54809	2.10435
SAMD9L	sterile alpha motif domain containing 9-like	219285	2.35674
SASH3	SAM and SH3 domain containing 3	54440	1.93361
SBSPON	somatomedin B and thrombospondin, type 1 domain containing	157869	0.539666
SCARB1	scavenger receptor class B, member 1	949	0.552138
SCARF2	scavenger receptor class F, member 2	91179	0.419247
SCNN1D	sodium channel, nonvoltage-gated 1, delta	6339	0.221659
SCRG1	stimulator of chondrogenesis 1	11341	0.328687
SCT	secretin	6343	0.379776
SELL	selectin L	6402	2.44603
SELPLG	selectin P ligand	6404	2.23191
SEPW1	selenoprotein W, 1	6415	0.504306
SERPINE2	serpin peptidase inhibitor, clade E (nexin, plasminogen activator inhibitor type 1), member 2	5270	0.467381
SERPINH1	serpin peptidase inhibitor, clade H (heat shock protein 47), member 1, (collagen binding protein 1)	871	0.520316
SERTAD1	SERTA domain containing 1	29950	0.527322
SFRP1	secreted frizzled-related protein 1	6422	0.505856
SFRP2	secreted frizzled-related protein 2	6423	0.436316
SFRP4	secreted frizzled-related protein 4	6424	0.377229
SGCA	sarcoglycan, alpha (50kDa dystrophin-associated glycoprotein)	6442	0.318289
SH2D1A	SH2 domain protein 1A	4068	3.13672
SH3BGR	SH3 domain binding glutamic acid-rich protein	6450	0.402853
SH3D21	SH3 domain containing 21	79729	0.563451
SIT1	signaling threshold regulating transmembrane adaptor 1	27240	3.54038
SLAMF7	SLAM family member 7	57823	2.42198
SLC12A7	solute carrier family 12 (potassium/chloride transporters), member 7	10723	0.590306
SLC13A1	solute carrier family 13 (sodium/sulfate symporters), member 1	6561	0.416033
SLC19A1	solute carrier family 19 (folate transporter), member 1	6573	0.52235
SLC20A2	solute carrier family 20 (phosphate transporter), member 2	6575	0.502078
SLC22A17	solute carrier family 22, member 17	51310	0.395643
SLC25A4	solute carrier family 25 (mitochondrial carrier; adenine nucleotide translocator), member 4	291	0.499368
SLC26A11	solute carrier family 26, member 11	284129	0.458605
SLC26A3	solute carrier family 26, member 3	1811	0.486029
SLC28A2	solute carrier family 28 (sodium-coupled nucleoside transporter), member 2	9153	0.464207
SLC29A4	solute carrier family 29 (nucleoside transporters), member 4; similar to solute carrier family 29 (nucleoside transporters), member 4	100132308	0.486012
SLC2A14	solute carrier family 2 (facilitated glucose transporter), member 14	144195	3.31904
SLC2A7	solute carrier family 2 (facilitated glucose transporter), member 7	155184	0.371296
SLC30A2	solute carrier family 30 (zinc transporter), member 2	7780	0.34502
SLC34A2	solute carrier family 34 (sodium phosphate), member 2	10568	2.96873
SLC34A3	solute carrier family 34 (sodium phosphate), member 3	142680	0.307016
SLC37A2	solute carrier family 37 (glycerol-3-phosphate transporter), member 2	219855	0.539423
SLC38A4	solute carrier family 38, member 4	55089	2.31736
SLC39A4	solute carrier family 39 (zinc transporter), member 4	55630	0.346934
SLC46A1	solute carrier family 46 (folate transporter), member 1	113235	0.347566
SLC4A1	solute carrier family 4, anion exchanger, member 1 (erythrocyte membrane protein band 3, Diego blood group)	6521	0.152707
SLC4A10	solute carrier family 4, sodium bicarbonate transporter, member 10	57282	2.43297
SLC5A9	solute carrier family 5 (sodium/glucose cotransporter), member 9	200010	0.495902
SLC6A14	solute carrier family 6 (amino acid transporter), member 14	11254	2.45743
SLC6A19	solute carrier family 6 (neutral amino acid transporter), member 19	340024	0.442303
SLC7A11	solute carrier family 7, (cationic amino acid transporter, y+ system) member 11	23657	2.27579
SLC9A3	solute carrier family 9 (sodium/hydrogen exchanger), member 3	6550	0.51477
SLFN5	schlafen family member 5	162394	1.63541
SMPD3	sphingomyelin phosphodiesterase 3, neutral membrane (neutral sphingomyelinase II)	55512	0.570869
SMPX	small muscle protein, X-linked	23676	0.219759
SNCA	synuclein, alpha (non A4 component of amyloid precursor)	6622	0.463408
SNORA18	small nucleolar RNA, H/ACA box 18	677805	3.48877
SNORA25	TATA box binding protein (TBP)-associated factor, RNA polymerase I, D, 41kDa; small nucleolar RNA, H/ACA box 32; small nucleolar RNA, H/ACA box 25	79101	2.01016
SNORA8	small nucleolar RNA, H/ACA box 8	654320	2.5257
SNORD18C	small nucleolar RNA, C/D box 18B; small nucleolar RNA, C/D box 18A; small nucleolar RNA, C/D box 18C	595099	3.2725
SNORD37	small nucleolar RNA, C/D box 37	26812	3.18462
SNORD96A	small nucleolar RNA, C/D box 96B; small nucleolar RNA, C/D box 96A	692226	1.14176
SNX10	sorting nexin 10	29887	2.27265
SOAT2	sterol O-acyltransferase 2	8435	0.451112
SORCS2	sortilin-related VPS10 domain containing receptor 2	57537	0.453538
SOX8	SRY (sex determining region Y)-box 8	30812	2.36866
SP110	SP110 nuclear body protein	3431	1.8606
SP140	SP140 nuclear body protein	11262	4.07381
SPIB	Spi-B transcription factor (Spi-1/PU.1 related)	6689	3.69171
SPIC	Spi-C transcription factor (Spi-1/PU.1 related)	121599	3.85049
SPINK1	serine peptidase inhibitor, Kazal type 1	6690	1.81801
SPON1	spondin 1, extracellular matrix protein	10418	0.576851
SPRED3	sprouty-related, EVH1 domain containing 3	399473	0.399172
SPSB1	splA/ryanodine receptor domain and SOCS box containing 1	80176	0.531003
SPTB	spectrin, beta, erythrocytic	6710	0.543257
SSTR1	somatostatin receptor 1	6751	0.485783
SSUH2	ST3 beta-galactoside alpha-2,3-sialyltransferase 3	51066	0.385819
ST3GAL3	ST6 (alpha-N-acetyl-neuraminyl-2,3-beta-galactosyl-1,3)-N-acetylgalactosaminide alpha-2,6-sialyltransferase 1	6487	0.471242
ST6GALNAC1	ST6 (alpha-N-acetyl-neuraminyl-2,3-beta-galactosyl-1,3)-N-acetylgalactosaminide alpha-2,6-sialyltransferase 4	55808	1.78775
ST6GALNAC4	ST6 (alpha-N-acetyl-neuraminyl-2,3-beta-galactosyl-1,3)-N-acetylgalactosaminide alpha-2,6-sialyltransferase 5	27090	0.515291
ST6GALNAC5	ST8 alpha-N-acetyl-neuraminide alpha-2,8-sialyltransferase 4	81849	0.497644
ST8SIA4	SH3 and cysteine rich domain	7903	1.94735
STAC	signal transducing adaptor family member 1	6769	0.440028
STAP1	stanniocalcin 1	26228	5.91818
STC1	serine/threonine kinase 17b	6781	0.370733
STK17B	syntaxin 1A (brain)	9262	2.31641
STX1A	serine/threonine/tyrosine kinase 1	6804	0.494167
STYK1	sulfotransferase family, cytosolic, 1C, member 2	55359	2.15848
SULT1C2	sulfotransferase family, cytosolic, 2A, dehydroepiandrosterone (DHEA)-preferring, member 1	6819	0.425874
SULT2A1	sushi domain containing 2	6822	0.424993
SUSD2	synaptic Ras GTPase activating protein 1 homolog (rat)	56241	0.420307
SYNM	synemin, intermediate filament protein	23336	0.517564
SYNPO	synaptopodin	11346	0.506444
SYT7	synaptotagmin XVII; synaptotagmin VII	51760	0.192076
TACR2	tachykinin receptor 2	6865	0.510445
TACSTD2	tumor-associated calcium signal transducer 2	4070	2.66355
TCN1	transcobalamin I (vitamin B12 binding protein, R binder family)	6947	4.11257
TDRD9	tudor domain containing 9	122402	4.46769
TECTA	tectorin alpha	7007	0.29988
TERT	telomerase reverse transcriptase	7015	0.266103
TFF3	trefoil factor 3 (intestinal)	7033	2.07883
TFPI2	tissue factor pathway inhibitor 2	7980	0.305585
TGFB1I1	transforming growth factor beta 1 induced transcript 1	7041	0.521879
TGFB3	transforming growth factor, beta 3	7043	0.463607
THBS2	thrombospondin 2	7058	0.53836
THBS4	thrombospondin 4	7060	0.495353
THEMIS	thymocyte selection pathway associated	387357	2.0706
THSD4	thrombospondin, type I, domain containing 4	79875	0.557893
THY1	Thy-1 cell surface antigen	7070	0.487353
TIFA	TRAF-interacting protein with forkhead-associated domain	92610	1.85767
TIFAB	TRAF-interacting protein with forkhead-associated domain, family member B; chromosome 5 open reading frame 20	497189	4.08807
TIMD4	T-cell immunoglobulin and mucin domain containing 4	91937	4.37565
TINAGL1	tubulointerstitial nephritis antigen-like 1	64129	0.54699
TLR1	toll-like receptor 1	7096	2.2353
TLR10	toll-like receptor 10	81793	4.63478
TLR4	toll-like receptor 4	7099	1.83482
TLR6	toll-like receptor 6	10333	2.10889
TLR8	toll-like receptor 8	51311	2.74744
TM6SF2	transmembrane 6 superfamily member 2	53345	0.517638
TMCC2	transmembrane and coiled-coil domain family 2	9911	0.387663
TMEM156	transmembrane protein 156	80008	2.05441
TMEM163	transmembrane protein 163	81615	3.10809
TMEM184A	transmembrane protein 184A	202915	0.410537
TMEM200A	transmembrane protein 200A	114801	0.574915
TMEM54	transmembrane protein 54	113452	1.87556
TMEM74	transmembrane protein 74	157753	0.338992
TMPRSS15	transmembrane protease, serine 15	5651	14.3777
TNFAIP8	tumor necrosis factor, alpha-induced protein 8	25816	1.90403
TNFRSF11B	tumor necrosis factor receptor superfamily, member 11b	4982	2.00361
TNFRSF12A	tumor necrosis factor receptor superfamily, member 12A	51330	0.424551
TNFRSF17	tumor necrosis factor receptor superfamily, member 17	608	4.26635
TNFRSF9	tumor necrosis factor receptor superfamily, member 9	3604	2.3493
TNFSF11	tumor necrosis factor (ligand) superfamily, member 11	8600	6.94917
TNFSF13B	tumor necrosis factor (ligand) superfamily, member 13b	10673	3.45811
TNNI2	troponin I type 2 (skeletal, fast)	7136	3.46968
TNNT3	troponin T type 3 (skeletal, fast)	7140	0.22526
TNXB	tenascin XB; tenascin XA pseudogene	7146	0.499016
TP53I13	translocase of outer mitochondrial membrane 40 homolog (yeast)-like	90313	0.449802
TRABD2B	tumor protein p53 inducible protein 13	388630	0.500914
TRAT1	T cell receptor associated transmembrane adaptor 1	50852	2.37239
TREH	trehalase (brush-border membrane glycoprotein)	11181	0.470834
TREM2	triggering receptor expressed on myeloid cells 2	54209	0.374371
TRIM22	tripartite motif-containing 22	10346	1.72684
TRIM31	tripartite motif-containing 31	11074	2.78309
TRIM58	tripartite motif-containing 58	25893	0.44438
TSNARE1	t-SNARE domain containing 1	203062	0.527136
TSPAN1	tetraspanin 1	10103	3.76927
TSPAN8	tetraspanin 8	7103	2.00503
TUBB2A	tubulin, beta 2A	7280	0.563816
TUBB6	tubulin, beta 6	84617	0.529289
UBD	ubiquitin D	10537	5.87162
UGT2B11	UDP glucuronosyltransferase 2 family, polypeptide B11	10720	3.32153
UGT3A1	UDP glycosyltransferase 3 family, polypeptide A1	133688	0.445547
UNC5CL	unc-5 homolog C (C. elegans)-like	222643	0.530618
UNC93A	unc-93 homolog A (C. elegans)	54346	0.471796
USP9Y	ubiquitin specific peptidase 9, Y-linked	8287	2.20475
UTY	ubiquitously transcribed tetratricopeptide repeat gene, Y-linked	7404	2.13877
VCAM1	vascular cell adhesion molecule 1	7412	2.53629
VIP	vasoactive intestinal peptide	7432	0.297337
VLDLR	very low density lipoprotein receptor	7436	0.519345
VNN1	vanin 1	8876	1.95051
VNN2	vanin 2	8875	6.46675
VPREB3	pre-B lymphocyte 3	29802	3.33465
VSIG4	V-set and immunoglobulin domain containing 4	11326	2.2433
VWA2	von Willebrand factor A domain containing 2	340706	0.475222
WBSCR17	Williams-Beuren syndrome chromosome region 17	64409	0.411913
WDFY4	WDFY family member 4	57705	1.85791
WFDC1	WAP four-disulfide core domain 1	58189	0.388572
WFDC3	WAP four-disulfide core domain 3	140686	0.260851
WIF1	WNT inhibitory factor 1	11197	0.470824
WNT11	wingless-type MMTV integration site family, member 11	7481	0.425089
WNT2	wingless-type MMTV integration site family member 2	7472	0.221627
WT1	Wilms tumor 1	7490	0.379477
XKRX	XK, Kell blood group complex subunit-related, X-linked	402415	0.400587
ZFPM1	zinc finger protein, multitype 1	161882	0.469599
ZFYVE26	zinc finger, FYVE domain containing 26	23503	0.557772
ZNF138	zinc finger protein 138	7697	1.82656
ZNF267	zinc finger protein 267	10308	1.88584
ZNF831	zinc finger protein 831	128611	2.14831
