# Supplementary material for: Gene expression profiling in necrotizing enterocolitis reveals pathways common to those reported in Crohn’s disease
Source: BMC Med Genomics. 2016 Jan 22;9:6. doi: 10.1186/s12920-016-0166-9 (PMC4722613; doi:10.1186/s12920-016-0166-9)
Supplement: Supplementary file 3 — List of canonical pathways modulated in NEC. (XLS 46 kb) [file 12920_2016_166_MOESM3_ESM.xls]

## Sheet: NEC Control IPA 
Additional file 3: List of canonical pathways modulated in NEC
Ingenuity Canonical Pathways	-log(p-value)	Molecules
Altered T Cell and B Cell Signaling in Rheumatoid Arthritis	13.9	TNFSF11, HLA-DOA, CD79B, TLR8, HLA-DQA1, LTB, CD79A, IL6, HLA-DQB1, TNFRSF17, CD28, TLR4, TLR10, CD80, CXCL13, HLA-DMA, TLR1, TLR6, HLA-DMB, CCL21, HLA-DOB, CSF2, TNFSF13B, HLA-DRB5
Granulocyte Adhesion and Diapedesis	10.4	SELL, IL1RL1, CXCL5, CXCL9, MMP25, CCL4L1/CCL4L2, CXCL10, CXCL13, CCL28, MMP8, CXCL14, CCL25, MMP12, TNFRSF11B, ITGA4, VCAM1, CCL23, PPBP, CLDN18, MMP10, THY1, CSF3, ITGAL, IL18RAP, SELPLG, CLDN5, CCL21, MMP9
B Cell Development	9.4	PTPRC, CD19, HLA-DOA, CD79B, CD80, HLA-DMA, HLA-DMB, HLA-DQA1, HLA-DOB, CD79A, HLA-DQB1, HLA-DRB5
Agranulocyte Adhesion and Diapedesis	8.43	SELL, CXCL5, CXCR1, CXCL9, MMP25, CCL4L1/CCL4L2, CXCL10, CXCL13, CCL28, MMP8, CXCL14, CCL25, MYL4, MMP12, ITGA4, VCAM1, CCL23, PPBP, CLDN18, MMP10, SELPLG, MYL9, CLDN5, MYH3, CCL21, MMP9
Graft-versus-Host Disease Signaling	7.81	CD28, HLA-DOA, CD80, HLA-DMA, HLA-C, GZMB, HLA-A, HLA-DMB, HLA-DQA1, HLA-DOB, IL6, HLA-DQB1, HLA-DRB5
Communication between Innate and Adaptive Immune Cells	7.46	HLA-A, TLR8, CD83, IL6, TNFRSF17, CXCL10, CD28, TLR4, TLR10, CD80, HLA-C, TLR1, TLR6, CSF2, TNFSF13B, HLA-DRB5
Allograft Rejection Signaling	7.31	CD28, HLA-DOA, CD80, HLA-DMA, HLA-C, GZMB, HLA-A, HLA-DMB, HLA-DQA1, HLA-DOB, HLA-DQB1, HLA-DPB1, HLA-DRB5
Autoimmune Thyroid Disease Signaling	7.07	CD28, HLA-DOA, CD80, HLA-A, HLA-C, GZMB, HLA-DMA, HLA-DMB, HLA-DQA1, HLA-DOB, HLA-DQB1, HLA-DRB5
Role of Pattern Recognition Receptors in Recognition of Bacteria and Viruses	6.36	OAS1, LIF, OAS2, TLR8, C1QC, C1QA, IL6, C1QB, IL17B, IFIH1, TLR4, TLR1, TLR6, TGFB3, CSF2, NLRC4, IL11, PRKCB
Type I Diabetes Mellitus Signaling	5.78	MAP2K6, CD28, HLA-DOA, CD80, HLA-C, HLA-DMA, HLA-A, GZMB, HLA-DMB, HLA-DQA1, HLA-DOB, JAK2, HLA-DQB1, NOS2, CD3D, HLA-DRB5, TNFRSF11B
Antigen Presentation Pathway	5.74	PSMB9, HLA-DOA, HLA-A, HLA-C, HLA-DMA, HLA-DMB, HLA-DQA1, HLA-DOB, HLA-DPB1, HLA-DRB5
Dendritic Cell Maturation	5.69	HLA-DOA, HLA-A, HLA-DQA1, LTB, CD83, IL6, JAK2, HLA-DQB1, PLCH2, TLR4, CD80, HLA-C, HLA-DMA, TREM2, HLA-DMB, HLA-DOB, IRF8, CSF2, CD1C, HLA-DRB5, FCGR3A/FCGR3B, TNFRSF11B
Hepatic Fibrosis / Hepatic Stellate Cell Activation	5.67	IGFBP4, CCR5, TNFSF11, VCAM1, IL1RL1, EGF, LTB, IL6, CXCL9, IL18RAP, MYL9, TLR4, LY96, IGF2, CCL21, MYH3, TGFB3, MYL4, COL27A1, TNFSF13B, MMP9, TNFRSF11B, AGT
T Helper Cell Differentiation	5.5	HLA-DOA, HLA-DQA1, HLA-DQB1, IL6, IL18R1, CD28, CD80, HLA-DMA, ICOS, HLA-DMB, HLA-DOB, HLA-DRB5, TNFRSF11B
Crosstalk between Dendritic Cells and Natural Killer Cells	5.45	TLR4, CD28, CD80, ICAM3, HLA-C, HLA-A, TREM2, CD69, CD226, LTB, CD83, IL6, CSF2, ITGAL, HLA-DRB5
Complement System	5.38	CR1, C4BPB, C4BPA, C1QC, C1QA, C6, C1QB, C8G, CR2
Nur77 Signaling in T Lymphocytes	5.21	HDAC9, CD28, HLA-DOA, CD80, HLA-DMA, HLA-DMB, HLA-DQA1, HLA-DOB, HLA-DQB1, CD3D, HLA-DRB5
Role of Macrophages, Fibroblasts and Endothelial Cells in Rheumatoid Arthritis	5.02	MAP2K6, SFRP2, IL1RL1, PRSS2, TLR8, LTB, JAK2, IL6, PLCH2, WNT2, IL18R1, TLR10, WIF1, TLR1, NOS2, FCGR3A/FCGR3B, TNFSF13B, TNFRSF11B, SFRP4, TNFSF11, VCAM1, IL18RAP, TLR4, TLR6, SFRP1, CSF2, WNT11, PRKCB
LXR/RXR Activation	4.98	KNG1, MLXIPL, IL1RL1, AMBP, IL6, IL18RAP, TLR4, HPR, LYZ, LY96, APOA1, FGA, NOS2, MMP9, TNFRSF11B, AGT, APOC3
OX40 Signaling Pathway	4.96	HLA-DOA, HLA-A, HLA-C, HLA-DMA, HLA-DMB, HLA-DQA1, HLA-DOB, HLA-DQB1, CD3D, HLA-DPB1, HLA-DRB5
TREM1 Signaling	4.62	TLR4, TLR10, TLR1, TLR6, TLR8, CD83, JAK2, IL6, CSF2, CASP5, NLRC4
iCOS-iCOSL Signaling in T Helper Cells	4.05	HLA-DOA, HLA-DQA1, TRAT1, HLA-DQB1, CD3D, PTPRC, CD28, CD80, HLA-DMA, ICOS, HLA-DMB, HLA-DOB, LCP2, HLA-DRB5
Cdc42 Signaling	3.52	HLA-DOA, HLA-A, HLA-DQA1, HLA-DQB1, CD3D, MYL9, CFL2, HLA-DMA, HLA-C, HLA-DMB, MYL4, HLA-DOB, HLA-DPB1, HLA-DRB5, ITGA4
Leukocyte Extravasation Signaling	3.35	VCAM1, CLDN18, THY1, MMP10, MMP25, ITGAL, RHOH, SELPLG, BTK, NCF1, CLDN5, ICAM3, MMP8, NCF2, CYBB, MMP12, MMP9, ITGA4, PRKCB
Calcium-induced T Lymphocyte Apoptosis	3.22	HLA-DOA, HLA-DMA, HLA-DMB, HLA-DQA1, HLA-DOB, HLA-DQB1, CD3D, HLA-DRB5, PRKCB
FXR/RXR Activation	3.16	KNG1, MLXIPL, PKLR, AMBP, VLDLR, SULT2A1, HPR, APOA1, SCARB1, FABP6, FGA, PPARGC1A, AGT, APOC3
CD28 Signaling in T Helper Cells	3.08	HLA-DOA, HLA-DQA1, HLA-DQB1, CD3D, CTLA4, PTPRC, CD28, CD80, HLA-DMA, HLA-DMB, HLA-DOB, LCP2, HLA-DRB5
Inhibition of Matrix Metalloproteases	3.07	MMP8, THBS2, MMP10, MMP12, MMP25, TFPI2, MMP9
HMGB1 Signaling	2.91	MAP2K6, VCAM1, LIF, IL6, RHOH, IL17B, TLR4, RHOD, TGFB3, CSF2, TNFRSF11B, IL11
Atherosclerosis Signaling	2.84	VCAM1, IL6, PLA2G2A, SELPLG, TNFRSF12A, LYZ, APOA1, PLA2G2D, PLB1, MMP9, APOC3, ITGA4
Role of Osteoblasts, Osteoclasts and Chondrocytes in Rheumatoid Arthritis	2.81	MAP2K6, SFRP4, TNFSF11, SFRP2, IL1RL1, BMP3, IL6, WNT2, IL18RAP, IL18R1, WIF1, MMP8, SFRP1, CSF2, BIRC3, WNT11, BMP1, TNFRSF11B, IL11
Hematopoiesis from Pluripotent Stem Cells	2.68	LIF, IL6, CSF3, CSF2, CD3D, IL11
Primary Immunodeficiency Signaling	2.57	PTPRC, BTK, CD19, IGLL1/IGLL5, ICOS, CD79A, CD3D
Coagulation System	2.54	KNG1, F10, F5, F7, FGA, BDKRB1
IL-4 Signaling	2.5	HLA-DOA, IRF4, HLA-DMA, HLA-DMB, HLA-DQA1, HLA-DOB, HLA-DQB1, JAK2, HLA-DRB5
Production of Nitric Oxide and Reactive Oxygen Species in Macrophages	2.48	PPP1R3C, JAK2, RHOH, TLR4, NCF1, LYZ, APOA1, RHOD, NCF2, HOXA10, CYBB, IRF8, NOS2, TNFRSF11B, PRKCB, APOC3
Airway Pathology in Chronic Obstructive Pulmonary Disease	2.47	MMP8, MMP9
Extrinsic Prothrombin Activation Pathway	2.44	F10, F5, F7, FGA
Colorectal Cancer Metastasis Signaling	2.44	TLR8, EGF, MMP10, IL6, JAK2, MMP25, RHOH, WNT2, TLR4, TLR10, RHOD, MMP8, TLR1, TLR6, TGFB3, MMP12, NOS2, WNT11, MMP9
Role of NFAT in Regulation of the Immune Response	2.41	HLA-DOA, CD79B, HLA-DQA1, CD79A, HLA-DQB1, CD3D, BTK, CD28, CD80, HLA-DMA, HLA-DMB, HLA-DOB, LCP2, HLA-DRB5, FCGR3A/FCGR3B
VDR/RXR Activation	2.34	CXCL10, IGFBP6, WT1, TNFSF11, IL1RL1, HOXA10, CSF2, SULT2A1, PRKCB
Pathogenesis of Multiple Sclerosis	2.3	CXCL10, CCR5, CXCL9
Prostanoid Biosynthesis	2.3	PTGIS, PTGS1, PTGDS
Hepatic Cholestasis	2.21	LIF, IL1RL1, IL6, IL17B, IL18RAP, TLR4, LY96, FABP6, TGFB3, CSF2, PRKCB, TNFRSF11B, IL11
Role of IL-17F in Allergic Inflammatory Airway Diseases	2.18	CXCL10, CXCL5, IL6, CSF2, IL11
PKCϴ¸ Signaling in T Lymphocytes	2.13	CD28, HLA-DOA, CD80, HLA-DMA, HLA-DMB, HLA-DQA1, HLA-DOB, HLA-DQB1, CD3D, HLA-DRB5, LCP2
IL-17 Signaling	2.01	MAP2K6, MUC5B, CXCL5, JAK2, IL6, NOS2
Toll-like Receptor Signaling	2.01	UBD, MAP2K6, TLR4, TLR10, LY96, TLR1, TLR6, TLR8
CTLA4 Signaling in Cytotoxic T Lymphocytes	2	CD28, CD80, HLA-A, HLA-C, TRAT1, JAK2, CD3D, CTLA4, LCP2
Systemic Lupus Erythematosus Signaling	1.87	KNG1, CD79B, HLA-A, CD79A, IL6, CD3D, PTPRC, CD28, RNU12, CD80, HLA-C, CD22, C6, TNFSF13B, C8G, FCGR3A/FCGR3B
PI3K Signaling in B Lymphocytes	1.87	PTPRC, BTK, TLR4, CD19, CD79B, CD180, DAPP1, CD79A, PLCH2, CR2, PRKCB
Superpathway of Citrulline Metabolism	1.65	LOC102724788/PRODH, CAV1, NOS2
Citrulline-Nitric Oxide Cycle	1.64	CAV1, NOS2
Neuroprotective Role of THOP1 in Alzheimer's Disease	1.62	KNG1, HLA-A, HLA-C, MMP9, AGT
NF-KB Signaling	1.62	MAP2K6, TNFSF11, TLR8, EGF, TNFRSF17, FGFR3, TLR4, TLR10, TLR1, TLR6, TNFSF13B, PRKCB, TNFRSF11B
HIF1α Signaling	1.61	MAPK4, MMP8, CAV1, MMP10, MMP12, NOS2, MMP25, LDHC, MMP9
Bladder Cancer Signaling	1.58	FGFR3, MMP8, MMP10, EGF, MMP12, MMP25, MMP9
MIF Regulation of Innate Immunity	1.58	TLR4, LY96, PLA2G2D, NOS2, PLA2G2A
Adenosine Nucleotides Degradation II	1.57	CECR1, AOX1, ACPP
Intrinsic Prothrombin Activation Pathway	1.56	KNG1, F10, F5, FGA
Caveolar-mediated Endocytosis Signaling	1.53	HLA-A, HLA-C, CAV1, CD48, EGF, ITGAL, ITGA4
Differential Regulation of Cytokine Production in Macrophages and T Helper Cells by IL-17A and IL-17F	1.44	IL6, CSF3, CSF2
Cytotoxic T Lymphocyte-mediated Apoptosis of Target Cells	1.42	HLA-A, HLA-C, GZMB, CD3D
Eicosanoid Signaling	1.39	PTGIS, PLA2G2D, PLB1, PTGS1, PTGDS, PLA2G2A
Phosphatidylethanolamine Biosynthesis II	1.39	ETNK2, CHKA
Sphingomyelin Metabolism	1.39	SMPD3, ENPP7
IL-8 Signaling	1.38	VCAM1, EGF, CXCR1, RHOH, EIF4EBP1, MYL9, RHOD, NCF2, CYBB, MMP9, PRKCB, CR2
Purine Nucleotides Degradation II (Aerobic)	1.38	CECR1, AOX1, ACPP
MIF-mediated Glucocorticoid Regulation	1.33	TLR4, LY96, PLA2G2D, PLA2G2A
Endothelin-1 Signaling	1.32	PLA2G2D, MAPK4, PLB1, CASP12, CASQ1, PTGS1, CAV1, PLCH2, NOS2, CASP5, PLA2G2A, PRKCB
