# Supplementary material for: Gene expression profiling in necrotizing enterocolitis reveals pathways common to those reported in Crohn’s disease
Source: BMC Med Genomics. 2016 Jan 22;9:6. doi: 10.1186/s12920-016-0166-9 (PMC4722613; doi:10.1186/s12920-016-0166-9)
Supplement: Supplementary file 4 — List of canonical pathways modulated in CD. (XLS 66 kb) [file 12920_2016_166_MOESM4_ESM.xls]

## Sheet: CD
Additional file 4: List of canonical pathways modulated in CD
Ingenuity Canonical Pathways	-log(p-value)	Molecules
Atherosclerosis Signaling	7.6	CCR3, RELA, ICAM1, APOA4, MMP3, PLA2G10, CD36, IL6, COL1A2, LYZ, PLB1, LPL, S100A8, COL18A1, COL11A2, PLA2G12B, MMP1, APOM, CXCR4, CCL11, SAA4, F3, TPSAB1/TPSB2, PLA2G2A, SELPLG, GLG1, APOL1, COL1A1, IL18, SELP, CD40, IL1RN, CSF1, IL1B, MMP9, RBP4, COL3A1
Hepatic Fibrosis / Hepatic Stellate Cell Activation	7.2	CTGF, IL6, IL1R2, CXCL3, SERPINE1, COL11A2, KLF12, FASLG, TNFRSF11B, COL9A1, COL4A1, MMP2, IGFBP5, MET, CD40, COL6A3, COL6A5, CCR7, COL3A1, RELA, ICAM1, FN1, FGF2, COL4A2, CCL5, COL17A1, COL15A1, COL5A1, COL1A2, IGF1, TIMP1, NGFR, COL18A1, STAT1, MMP1, AGT, EGFR, COL5A2, TNFSF11, EDNRB, COL6A2, COL12A1, BAX, TLR4, COL1A1, CSF1, LTA, CCL21, IL1B, COL9A2, MMP9
Role of Macrophages, Fibroblasts and Endothelial Cells in Rheumatoid Arthritis	6.03	RAF1, SOCS3, MMP3, NFATC3, PRSS2, HRAS, WNT6, IL6, CCND1, IL18R1, IL1R2, IKBKB, DKK2, OSM, TRAF5, TNFRSF11B, ADAMTS4, RAC1, STAT3, CREB3L4, PLCL2, CREB5, TLR2, IL18, IL1RN, RHOA, PLCG2, GNAO1, DKK4, LEF1, SFRP1, RELA, FZD10, FN1, ICAM1, FGF2, IGHG1, CCL5, NFATC1, TRADD, AKT1, DKK3, NGFR, CEBPA, CTNNB1, NOS2, FCGR3A/FCGR3B, MMP1, CAMK2B, TRAF1, TNFSF11, PIK3C2G, PRKCG, ROCK1, TLR4, FOS, FZD4, CSF1…
Dendritic Cell Maturation	4.78	RELA, ICAM1, HLA-A, HLA-B, HLA-DQA1, CD83, IGHG1, HLA-DQB1, IL6, COL1A2, IKBKB, AKT1, NGFR, HLA-DRB3, CD1C, COL11A2, STAT1, COL18A1, FCGR1B, FCGR3A/FCGR3B, TNFRSF11B, PIK3C2G, CREB3L4, PLCL2, CREB5, TLR2, COL1A1, TLR4, IL18, HLA-DRB4, CD40, HLA-C, IL1RN, IL12B, LTA, PLCG2, CD86, IL1B, CSF2, CCR7, COL3A1
TREM1 Signaling	4.73	RELA, TREM1, ICAM1, CIITA, CD83, IL6, STAT3, TLR2, CXCL3, NLRC5, TLR4, IL18, AKT1, CD40, PLCG2, NLRP4, CD86, IL1B, STAT5B, CSF2, DEFB4A/DEFB4B
Communication between Innate and Adaptive Immune Cells	4.41	HLA-A, HLA-B, CD83, IL6, CCL5, IGHG1, CD8B, TLR2, HLA-G, TLR4, IL18, HLA-DRB4, CD40, HLA-C, IL1RN, IL12B, HLA-DRB3, CD86, IL1B, IGHA1, CSF2, CCR7, HLA-E
Role of IL-17A in Psoriasis	4.39	CXCL3, S100A9, S100A8, CXCL1, CXCL5, DEFB4A/DEFB4B, CXCL6
Granulocyte Adhesion and Diapedesis	4.31	MMP7, ICAM1, MMP3, CCL17, CCL5, CXCL5, IL1R2, HRH1, CXCL3, CCL8, CXCL13, CCL28, NGFR, CCL25, CXCL1, CLDN9, MMP1, CCL19, TNFRSF11B, MMP19, CXCL11, CCL23, CXCR4, MMP2, CCL11, CXCL6, SELPLG, GLG1, FPR1, IL18, SELP, IL1RN, CLDN1, CCL21, PECAM1, IL1B, CXCL2, MMP9
Crosstalk between Dendritic Cells and Natural Killer Cells	4.24	RELA, HLA-A, HLA-B, TLN1, CD83, IL6, HLA-G, MICB, HLA-DRB3, ACTC1, FASLG, CAMK2B, IL3RA, ACTB, TLR4, IL18, HLA-DRB4, CD40, HLA-C, IL12B, LTA, CD86, CSF2, HLA-E, CCR7
LXR/RXR Activation	4.24	RELA, ABCG5, APOA4, CD36, ARG2, IL6, IL1R2, LYZ, SAA1, NGFR, LPL, S100A8, NOS2, TNFRSF11B, AGT, APOM, C3, SAA2, SAA4, APOL1, TLR4, IL18, LDLR, IL1RN, SREBF1, MYLIP, IL1B, PTGS2, FGA, MMP9, RBP4
Role of Tissue Factor in Cancer	4.07	CTGF, PTK2B, HRAS, GNA14, BLK, PAK1, LCK, AKT1, ITGAV, CXCL1, STAT5B, FGR, MMP1, EGFR, CFL1, EGR1, RAC1, PIK3C2G, F3, FRK, BCL2L1, PTPN11, CSF1, IL1B, FGA, CSF2, CYR61
Agranulocyte Adhesion and Diapedesis	4.06	MMP7, ICAM1, FN1, MMP3, CCL17, CCL5, CXCR1, CXCL5, HRH1, CXCL3, CCL8, CXCL13, CCL28, CCL25, PODXL, CXCL1, CLDN9, ACTC1, MMP1, CCL19, MMP19, CXCL11, CXCR4, CCL23, ACTB, MMP2, CCL11, CXCL6, SELPLG, GLG1, IL18, SELP, IL1RN, CLDN1, CCL21, PECAM1, IL1B, CXCL2, MMP9
B Cell Development	3.52	PTPRC, CD19, CD79B, CD40, IGH, IGKC, IGLC1, HLA-DQA1, CD86, IGHM, HLA-DQB1
Acute Phase Response Signaling	3.46	SOCS3, RAF1, RELA, ITIH3, FN1, SOCS6, HRAS, SERPINA3, IL6, NR3C1, HMOX1, IKBKB, TRADD, AKT1, NGFR, SAA1, RBP2, CFB, OSM, SERPINE1, TNFRSF11B, AGT, C4BPB, C3, VWF, SAA2, STAT3, SAA4, FOS, IL18, PTPN11, IL1RN, IL1B, HRG, FGA, C2, RBP4
ERK/MAPK Signaling	3.46	RAF1, BAD, PTK2B, PLA2G10, HRAS, TLN1, RAPGEF4, PPP1R14B, NFATC1, BRAF, PAK1, PPP1R12A, PPM1J, PRKAR1B, PPP2R5C, STAT1, PLA2G12B, PPARG, PPP1R14C, PXN, YWHAG, CRKL, RAC1, PIK3C2G, YWHAZ, PPP1R14A, CREB3L4, STAT3, CREB5, RAC3, PLA2G2A, PRKCG, FOS, ARAF, DUSP1, PPP2R4, PLCG2, DUSP4, ESR1, PRKCB
Systemic Lupus Erythematosus Signaling	3.29	CD2BP2, HLA-A, NFATC3, PRPF8, HLA-B, HRAS, IGHG1, IL6, NFATC1, HLA-G, PTPRC, LSM14A, LCK, RNU12, AKT1, LSM7, CD22, IGHM, PRPF31, FCGR1B, LSM4, FCGR3A/FCGR3B, CD79B, IGH, IGKC, PIK3C2G, SNRNP35, CD3G, FOS, IL18, CD40, IL1RN, HLA-C, SNRNP25, PLCG2, SNRPB2, CREM, SNRNP200, PRPF6, SNRNP70, CD86, IL1B, HLA-E
Altered T Cell and B Cell Signaling in Rheumatoid Arthritis	3.14	RELA, TNFSF11, SPP1, CD79B, HLA-DQA1, IL6, HLA-DQB1, TLR2, TLR4, IL18, CD40, CXCL13, IL12B, IL1RN, CSF1, LTA, CCL21, CD86, IL1B, CSF2, FASLG
Neuroprotective Role of THOP1 in Alzheimer's Disease	3.12	MME, HLA-A, HLA-B, SERPINA3, APP, HLA-G, NFYA, HLA-C, PRKAR1B, GNRH1, MMP9, HLA-E, AGT
Role of Osteoblasts, Osteoclasts and Chondrocytes in Rheumatoid Arthritis	3.02	FZD10, RELA, MMP3, BAD, PTK2B, NFATC3, WNT6, IL6, NFATC1, IL18R1, IL1R2, IKBKB, TRADD, AKT1, IGF1, DKK3, BMPR1A, NGFR, DKK2, TRAF5, CTNNB1, MMP1, ADAMTS4, TNFRSF11B, CTSK, TNFSF11, SPP1, BMP8A, PIK3C2G, SMAD6, COL1A1, FOS, IL18, FZD4, IL1RN, CSF1, DKK4, IL1B, LEF1, SFRP1, CSF2, WNT11, WNT5A
Type I Diabetes Mellitus Signaling	2.97	RELA, SOCS3, HLA-A, HLA-B, SOCS6, HLA-DQA1, HLA-DQB1, HLA-G, TRADD, IKBKB, GAD2, NGFR, CASP8, STAT1, NOS2, FASLG, TNFRSF11B, CD3G, HLA-C, IL12B, LTA, CD86, IL1B, HLA-E, CPE
Superpathway of Citrulline Metabolism	2.93	LOC102724788/PRODH, OAT, CAV1, ARG2, ALDH18A1, NOS2, CPS1
Airway Pathology in Chronic Obstructive Pulmonary Disease	2.92	CXCL3, MMP2, MMP9, MMP1
Antigen Presentation Pathway	2.91	HLA-G, PSMB9, NLRC5, HLA-DRB4, HLA-A, HLA-C, HLA-DRB3, HLA-B, HLA-DQA1, CIITA, HLA-E, HLA-DPA1
FXR/RXR Activation	2.88	ABCG5, APOA4, LIPC, ABCC2, G6PC3, MTTP, AKT1, NR0B2, SLC51A, SAA1, SLC10A2, LPL, AGT, PPARG, APOM, C3, SAA2, SAA4, SULT2A1, APOL1, IL18, SREBF1, IL1RN, IL1B, G6PC, FGA, RBP4, PPARGC1A
Allograft Rejection Signaling	2.79	HLA-A, HLA-B, HLA-DQA1, HLA-DQB1, IGHG1, HLA-G, HLA-DRB4, CD40, HLA-C, HLA-DRB3, CD86, FASLG, HLA-E, HLA-DPA1
IL-8 Signaling	2.74	RAF1, RELA, ICAM1, PTK2B, HRAS, GNG13, CXCR1, CCND1, BRAF, HMOX1, IKBKB, AKT1, GNG11, ITGAV, CXCL1, TEK, EGFR, CR2, RND2, GNG2, PIK3C2G, RAC1, MMP2, BAX, RAC3, PRKCG, ROCK1, BCL2L1, FOS, RHOQ, ARAF, RHOA, GNB2, PTGS2, MMP9, PRKCB
Oncostatin M Signaling	2.7	RAF1, EPAS1, MMP3, HRAS, OSM, STAT3, PLAU, CHI3L1, STAT1, STAT5B, MMP1
Graft-versus-Host Disease Signaling	2.69	HLA-A, HLA-B, HLA-DQA1, HLA-DQB1, IL6, HLA-G, IL18, HLA-C, IL1RN, CD86, IL1B, FASLG, HLA-E
Hematopoiesis from Pluripotent Stem Cells	2.69	CD3G, IL12B, CSF1, IGKC, IGH, IGLC1, IGHM, IGHA1, IL6, IGHG1, CSF2, CD8B
Arginine Degradation VI (Arginase 2 Pathway)	2.54	PYCRL, OAT, ARG2, PYCR2
Ephrin B Signaling	2.51	PXN, CFL1, CXCR4, GNG2, RAC1, GNG13, HRAS, GNA14, RAC3, NCK2, ROCK1, PAK1, GNG11, RHOA, GNAO1, GNB2, CAP1, CTNNB1
Primary Immunodeficiency Signaling	2.5	CD19, IGH, IGKC, IGLL1/IGLL5, CIITA, IGHG1, AICDA, PTPRC, LCK, CD40, IGLC1, IGHM, IGHA1
Role of IL-17F in Allergic Inflammatory Airway Diseases	2.48	RAF1, RELA, IGF1, IL1B, CXCL1, CREB3L4, CXCL5, IL6, CSF2, CREB5, CXCL6
PXR/RXR Activation	2.43	GSTM1, RELA, CES3, ABCC2, CYP2C9, IL6, HMGCS2, NR3C1, SULT2A1, CYP2C19, AKT1, NR0B2, FOXO3, PRKAR1B, G6PC, PPARGC1A
UVC-Induced MAPK Signaling	2.39	BRAF, RAF1, FOS, SMPD4, ARAF, HRAS, ATR, SMPD3, SMPD2, PRKCG, EGFR, PRKCB
Colorectal Cancer Metastasis Signaling	2.37	FZD10, RELA, MMP7, MMP3, BAD, ADCY4, HRAS, GNG13, WNT6, IL6, CCND1, BRAF, APPL1, AKT1, GNG11, PRKAR1B, CTNNB1, NOS2, STAT1, MMP1, EGFR, MMP19, RND2, GNG2, RAC1, PIK3C2G, MMP2, BAX, STAT3, TLR2, BCL2L1, TLR4, FOS, RHOQ, FZD4, MSH2, RHOA, GNB2, LEF1, PTGS2, MMP9, WNT11, WNT5A
Differential Regulation of Cytokine Production in Intestinal Epithelial Cells by IL-17A and IL-17F	2.31	DEFB103A/DEFB103B, IL12B, LCN2, IL1B, CXCL1, CCL5, CSF2, DEFB4A/DEFB4B
OX40 Signaling Pathway	2.28	RELA, HLA-A, HLA-B, HLA-DQA1, HLA-DQB1, HLA-G, BCL2L1, CD3G, HLA-DRB4, HLA-C, HLA-DRB3, TRAF5, HLA-E, HLA-DPA1
Regulation of the Epithelial-Mesenchymal Transition Pathway	2.25	LOX, RAF1, FZD10, RELA, FGF2, HRAS, WNT6, PSEN2, HIF1A, BRAF, AKT1, CTNNB1, EGFR, EGR1, PIK3C2G, MMP2, STAT3, PYGO2, MET, NOTCH4, GSC, FZD4, ARAF, PTPN11, RHOA, ZEB2, LEF1, DVL3, RBPJ, JAG1, NOTCH1, WNT11, MMP9, PSEN1, WNT5A
Proline Biosynthesis I	2.16	PYCRL, ALDH18A1, PYCR2
IGF-1 Signaling	2.13	RAF1, SOCS3, PXN, CTGF, YWHAG, BAD, SOCS6, PIK3C2G, YWHAZ, HRAS, IGFBP5, STAT3, IGFBP2, FOS, AKT1, IGF1, PTPN11, FOXO3, CSNK2A1, PRKAR1B, CYR61
Leukocyte Extravasation Signaling	2.09	MMP7, ICAM1, MMP3, PTK2B, JAM2, ABL1, RAPGEF4, TIMP1, CLDN9, VCL, CTNNB1, ACTC1, MMP1, ACTN1, MMP19, PXN, CXCR4, ACTB, CRKL, PIK3C2G, RAC1, MMP2, PRKCG, SELPLG, ROCK1, EDIL3, PTPN11, CLDN1, PLCG2, RHOA, FER, PECAM1, MMP9, ARHGAP8/PRR5-ARHGAP8, CTNND1, PRKCB
PI3K Signaling in B Lymphocytes	2.06	RELA, RAF1, NFATC3, ABL1, HRAS, ATF6, NFATC1, PTPRC, BLK, IKBKB, AKT1, FOXO3, CAMK2B, CR2, CD19, ATF3, C3, CD79B, RAC1, PLCL2, TLR4, FOS, CD40, PLCG2, PRKCB
Mismatch Repair in Eukaryotes	2.01	PMS2, MSH2, RFC1, RPA1, POLD1, EXO1
Tec Kinase Signaling	2.01	RELA, PTK2B, GTF2I, GNG13, GNA14, BLK, PAK1, LCK, GNG11, STAT5B, STAT1, ACTC1, FASLG, FGR, RND2, ACTB, IGH, GNG2, PIK3C2G, STAT3, FRK, PRKCG, TLR4, FOS, RHOQ, PLCG2, RHOA, GNAO1, GNB2, PRKCB
Apoptosis Signaling	1.96	RELA, RAF1, CAPN6, BAD, HRAS, LMNA, BAX, CDK1, PARP1, ROCK1, BCL2L1, CAPN8, IKBKB, PLCG2, CASP8, BCL2L11, CAPN10, FASLG, CASP10
Citrulline Biosynthesis	1.96	LOC102724788/PRODH, OAT, ARG2, ALDH18A1
Sphingomyelin Metabolism	1.96	SMPD4, SGMS2, SMPD3, SMPD2
Autoimmune Thyroid Disease Signaling	1.93	HLA-G, CD40, HLA-A, HLA-C, HLA-B, HLA-DQA1, CD86, HLA-DQB1, IGHG1, HLA-E, FASLG
VEGF Signaling	1.91	RAF1, PXN, PTK2B, BAD, ACTB, PIK3C2G, HRAS, HIF1A, ROCK1, BCL2L1, AKT1, PTPN11, PLCG2, FOXO3, EIF2B1, VCL, ACTC1, ACTN1, PRKCB
Type II Diabetes Mellitus Signaling	1.9	PPARG, RELA, SOCS3, CD36, PKM, SOCS6, PIK3C2G, SMPD2, KCNJ11, PRKCG, TRADD, IKBKB, AKT1, SMPD4, NGFR, ABCC8, ACSL4, SLC27A3, SMPD3, NSMAF, ACSL1, TNFRSF11B, PRKCB
Production of Nitric Oxide and Reactive Oxygen Species in Macrophages	1.89	RELA, APOA4, ARG2, PPP1R14B, IKBKB, LYZ, AKT1, PPP1R12A, PPM1J, NGFR, S100A8, PPP2R5C, NOS2, STAT1, TNFRSF11B, RND2, PPP1R14C, APOM, PIK3C2G, RAC1, PPP1R14A, SAA4, PRKCG, TLR2, APOL1, TLR4, FOS, RHOQ, PPP2R4, PLCG2, RHOA, PRKCB, RBP4
Complement System	1.87	CFD, CD55, CD59, C3, C4BPB, CFB, CFI, C2, CR2
Remodeling of Epithelial Adherens Junctions	1.85	ACTB, TUBB2A, TUBA4A, RAB5B, TUBB2B, MET, ARF6, CBLL1, TUBA1C, VCL, CTNNB1, HGS, ACTC1, ACTN1, CTNND1
Glycine Biosynthesis III	1.81	AGXT, AGXT2
Regulation of Cellular Mechanics by Calpain Protease	1.81	RB1, CAPN8, CAPN6, PXN, HRAS, TLN1, VCL, CCND1, CDK2, CAPN10, ACTN1, CDK1, EGFR
Glutamate Degradation III (via 4-aminobutyrate)	1.8	GAD2, ABAT, ALDH5A1
TR/RXR Activation	1.8	SLC2A1, PIK3C2G, HIF1A, ME1, ENO1, AKT1, HDAC3, LDLR, COL6A3, SREBF2, SREBF1, SLC16A2, NCOA4, STRBP, G6PC, TBL1XR1, FGA, PPARGC1A
NF-κB Signaling	1.77	RELA, RAF1, HRAS, NGF, IL1R2, BRAF, TRADD, IKBKB, LCK, AKT1, BMPR1A, NGFR, CSNK2A1, TRAF5, CASP8, TNFRSF11B, EGFR, TNFSF11, HDAC1, PIK3C2G, TLR2, TLR4, IL18, CD40, ARAF, IL1RN, NTRK3, LTA, PLCG2, IL1B, PRKCB
Chronic Myeloid Leukemia Signaling	1.76	RELA, RAF1, MECOM, BAD, CRKL, HDAC1, ABL1, PIK3C2G, HRAS, CCND1, HDAC5, RB1, BCL2L1, IKBKB, HDAC3, AKT1, PTPN11, CTBP2, STAT5B
FAK Signaling	1.75	RAF1, PXN, CAPN6, ACTB, PIK3C2G, RAC1, HRAS, TLN1, GIT2, CAPN8, PAK1, AKT1, PLCG2, VCL, ACTC1, TNS1, CAPN10, EGFR
Intrinsic Prothrombin Activation Pathway	1.75	COL1A2, COL1A1, F5, THBD, COL11A2, COL18A1, FGA, COL3A1
Chemokine Signaling	1.74	CCR3, RAF1, CFL1, PTK2B, CXCR4, PIK3C2G, HRAS, CCL5, CCL11, FOS, PPP1R12A, PLCG2, RHOA, PRKCB, CAMK2B
Differential Regulation of Cytokine Production in Macrophages and T Helper Cells by IL-17A and IL-17F	1.74	IL12B, IL1B, CXCL1, CCL5, IL6, CSF2
HMGB1 Signaling	1.73	RND2, RELA, ICAM1, KAT7, PIK3C2G, RAC1, HRAS, IL6, FOS, TLR4, IL18, AKT1, RHOQ, IL12B, LTA, NGFR, RHOA, OSM, IL1B, CSF2, SERPINE1, TNFRSF11B
Fcγ Receptor-mediated Phagocytosis in Macrophages and Monocytes	1.71	PXN, PTK2B, ACTB, PIK3C2G, RAC1, TLN1, RAC3, PRKCG, MYO5A, NCK2, HMOX1, ARF6, PAK1, AKT1, CSF2, ACTC1, FGR, FCGR3A/FCGR3B, PRKCB
Wnt/β-catenin Signaling	1.65	FZD10, MMP7, SOX1, WNT6, CCND1, SOX17, APPL1, AKT1, DKK3, CDH3, PPM1J, CSNK2A1, DKK2, PPP2R5C, RUVBL2, SOX18, CTNNB1, GJA1, HDAC1, FZD4, PPP2R4, GNAO1, DKK4, LEF1, SOX8, DVL3, SFRP1, WNT11, SOX3, WNT5A
IL-3 Signaling	1.58	RAF1, IL3RA, BAD, CRKL, RAC1, PIK3C2G, HRAS, STAT3, PRKCG, FOS, PAK1, AKT1, STAT5B, STAT1, PRKCB
PEDF Signaling	1.58	PPARG, RAF1, RELA, WASF2, RAC1, PIK3C2G, HRAS, NGF, ROCK1, IKBKB, BCL2L1, AKT1, RHOA, CASP8, FASLG
Glucocorticoid Receptor Signaling	1.56	RAF1, RELA, ICAM1, NFATC3, GTF2F2, SLPI, HRAS, CCL5, IL6, NR3C1, NFATC1, IL1R2, CXCL3, IKBKB, POLR2A, AKT1, HSP90AB1, FOXO3, CEBPA, TAF3, NOS2, SERPINE1, STAT1, STAT5B, MMP1, AGT, CDKN1C, RAC1, PIK3C2G, STAT3, CCL11, CD3G, BCL2L1, FOS, IL1RN, DUSP1, GTF2E1, IL1B, PLAU, PTGS2, CSF2, ESR1
PPAR Signaling	1.56	PPARG, RAF1, RELA, HRAS, IL1R2, FOS, IKBKB, IL18, HSP90AB1, NR0B2, IL1RN, NGFR, IL1B, PTGS2, STAT5B, SCAND1, PPARGC1A, TNFRSF11B
Adenine and Adenosine Salvage III	1.54	CECR1, ADAT3, HPRT1
IL-17A Signaling in Gastric Cells	1.54	RELA, FOS, CXCL11, CXCL1, CCL5, EGFR
Proline Biosynthesis II (from Arginine)	1.54	PYCRL, OAT, PYCR2
Role of JAK family kinases in IL-6-type Cytokine Signaling	1.54	SOCS3, PTPN11, OSM, STAT3, IL6, STAT1, STAT5B
IL-17 Signaling	1.53	RELA, CXCL11, MMP3, PIK3C2G, HRAS, CXCL5, IL6, CCL11, AKT1, TIMP1, CXCL1, PTGS2, NOS2, DEFB4A/DEFB4B
IL-15 Signaling	1.52	RAF1, RELA, PIK3C2G, HRAS, STAT3, IL6, RAC3, BCL2L1, LCK, AKT1, STAT5B, CSF2, FASLG
Ovarian Cancer Signaling	1.52	FZD10, RAF1, PMS2, GJA1, MMP7, ABL1, PIK3C2G, HRAS, WNT6, MMP2, CCND1, BRAF, RB1, AKT1, FZD4, MSH2, PRKAR1B, LEF1, PTGS2, CTNNB1, MMP9, WNT11, EGFR, WNT5A
Telomere Extension by Telomerase	1.52	TNKS, XRCC6, PINX1, TERF1, RAD50
Hepatic Cholestasis	1.48	RELA, ABCG5, ABCC2, ADCY4, IL6, IL1R2, IKBKB, NR0B2, SLC10A2, NGFR, PRKAR1B, OSM, TNFRSF11B, MAP4K2, TJP2, GCG, PRKCG, TLR4, IL18, SREBF1, IL1RN, IL12B, LTA, IL1B, CSF2, ESR1, PRKCB
Notch Signaling	1.47	NOTCH4, MFNG, PSEN2, RBPJ, HES7, JAG1, NOTCH1, PSEN1, HEY1
T Helper Cell Differentiation	1.46	HLA-DQA1, IL6, STAT3, HLA-DQB1, IL18R1, IL18, CD40, IL12B, NGFR, CD86, CXCR5, STAT1, ICOSLG/LOC102723996, TNFRSF11B
Thrombopoietin Signaling	1.45	RAF1, FOS, MPL, PTPN11, PLCG2, PIK3C2G, HRAS, STAT3, STAT1, STAT5B, PRKCG, PRKCB
Ceramide Signaling	1.44	RELA, RAF1, BAD, PIK3C2G, HRAS, SMPD2, FOS, AKT1, SMPD4, PPP2R4, PPM1J, NGFR, PPP2R5C, NSMAF, SMPD3, TNFRSF11B
CTLA4 Signaling in Cytotoxic T Lymphocytes	1.42	AP2M1, HLA-A, HLA-B, PIK3C2G, CD8B, CTLA4, AP1S1, CD3G, LCK, AKT1, PTPN11, HLA-C, PPP2R4, PPM1J, CLTCL1, CD86, PPP2R5C
Estrogen-Dependent Breast Cancer Signaling	1.4	FOS, RELA, AKT1, IGF1, PIK3C2G, HSD17B12, HRAS, CREB3L4, STAT5B, CREB5, ESR1, CCND1, EGFR
GM-CSF Signaling	1.4	RAF1, PIK3C2G, HRAS, STAT3, CCND1, BCL2L1, AKT1, PTPN11, STAT1, CSF2, STAT5B, PRKCB, CAMK2B
Inhibition of Matrix Metalloproteases	1.4	MMP7, MMP3, TIMP1, RECK, MMP2, TFPI2, MMP9, MMP1, MMP19
RAN Signaling	1.4	KPNB1, KPNA4, KPNA6, TNPO1, RAN
Cholecystokinin/Gastrin-mediated Signaling	1.38	RND2, RAF1, PXN, PTK2B, HRAS, CCK, PRKCG, ROCK1, FOS, IL18, RHOQ, IL1RN, RHOA, MEF2D, CREM, IL1B, PTGS2, PRKCB, EGFR
G Beta Gamma Signaling	1.38	RAF1, GNG2, GNG13, HRAS, GNA14, PRKCG, PAK1, GNG11, AKT1, PLCG2, GNAO1, PRKAR1B, CAV1, GNB2, CAV3, EGFR, PRKCB
4-aminobutyrate Degradation I	1.37	ABAT, ALDH5A1
Coenzyme A Biosynthesis	1.37	PPCS, PPCDC
Aryl Hydrocarbon Receptor Signaling	1.35	RELA, GSTM1, TP73, GSTM3, NQO2, TFF1, NQO1, IL6, BAX, CCND1, GSTT1, RB1, FOS, NCOA7, NR0B2, HSP90AB1, ALDH1A3, IL1B, ATR, ALDH18A1, ESR1, ALDH5A1, CDK2, FASLG
Axonal Guidance Signaling	1.35	RAF1, PFN1, NFATC3, UNC5B, GNG13, HRAS, WNT6, ADAMTS2, NCK2, MICAL1, PAK1, TUBA1C, ADAMTS4, ADAMTS1, CFL1, ARHGEF15, CRKL, BMP8A, PTCH1, GNG2, TUBB2A, RAC1, MMP2, PLCL2, RAC3, MET, PTPN11, RHOA, PLCG2, GNAO1, GNB2, FZD10, ENPEP, MMP7, RND1, UNC5A, ABL1, GNA14, NGF, ROBO1, NFATC1, TUBB2B, AKT1, GNG11, IGF1, SRGAP1, NGFR, PRKAR1B, PFN2, PXN, CXCR4, C9orf3, TUBA4A, PIK3C2G, EFNA4, PRKCG, ROCK1, FZD4…
ERK5 Signaling	1.35	FOS, AKT1, YWHAG, PTPN11, BAD, MEF2D, FOXO3, YWHAZ, HRAS, CREB3L4, CREB5, NGF, EGFR
Acute Myeloid Leukemia Signaling	1.34	RAF1, RELA, BAD, FLT3, PIK3C2G, HRAS, STAT3, CCND1, BRAF, AKT1, ARAF, CEBPA, LEF1, PML, STAT5B
Netrin Signaling	1.33	NCK2, PRKG1, UNC5A, NFATC3, UNC5B, RAC1, PRKAR1B, RAC3, NFATC1
Thyroid Cancer Signaling	1.33	PPARG, BRAF, NTRK3, HRAS, LEF1, CXCL1, NGF, CTNNB1, CCND1
Virus Entry via Endocytic Pathways	1.33	AP2M1, HLA-A, ACTB, HLA-B, ABL1, RAC1, PIK3C2G, HRAS, RAC3, PRKCG, CD55, HLA-C, PLCG2, CLTCL1, CAV1, ACTC1, PRKCB
Huntington's Disease Signaling	1.31	PACSIN1, NAPG, HRAS, GNG13, CASP4, GNA14, NGF, GNG11, POLR2A, AKT1, IGF1, CASP8, BET1L, CAPN10, CASP10, EGFR, NEUROD1, CAPN6, HDAC1, GNG2, PIK3C2G, RCOR1, CREB3L4, BAX, STX1A, CREB5, PRKCG, HDAC5, GRM5, BCL2L1, CAPN8, HDAC3, CACNA1B, CLTCL1, GNB2, SNCA, PRKCB
IL-17A Signaling in Airway Cells	1.31	CXCL3, IKBKB, RELA, AKT1, PIK3C2G, MUC5AC, CXCL1, IL6, CXCL5, STAT3, CCL11, DEFB4A/DEFB4B, CXCL6
VDR/RXR Activation	1.3	TNFSF11, CYP24A1, SPP1, IGFBP5, CCL5, THBD, SULT2A1, PRKCG, YY1, CAMP, CEBPA, CSNK2A1, CYP27B1, CSF2, PRKCB
