# Supplementary material for: Gene expression profiling in necrotizing enterocolitis reveals pathways common to those reported in Crohn’s disease
Source: BMC Med Genomics. 2016 Jan 22;9:6. doi: 10.1186/s12920-016-0166-9 (PMC4722613; doi:10.1186/s12920-016-0166-9)
Supplement: Supplementary file 5 — List of canonical pathways modulated in NEC and CD. (XLS 50 kb) [file 12920_2016_166_MOESM5_ESM.xls]

## Sheet: NEC et CD
Additional file 5: List of canonical pathways modulated in NEC and CD
Ingenuity Canonical Pathways	NEC -log	CD (p-value)
Altered T Cell and B Cell Signaling in Rheumatoid Arthritis	13.9	3.14
Granulocyte Adhesion and Diapedesis	10.4	4.31
B Cell Development	9.4	3.52
Agranulocyte Adhesion and Diapedesis	8.43	4.06
Graft-versus-Host Disease Signaling	7.81	2.69
Communication between Innate and Adaptive Immune Cells	7.46	4.41
Allograft Rejection Signaling	7.31	2.79
Autoimmune Thyroid Disease Signaling	7.07	1.93
Role of Pattern Recognition Receptors in Recognition of Bacteria and Viruses	6.36	NS
Type I Diabetes Mellitus Signaling	5.78	2.97
Antigen Presentation Pathway	5.74	2.91
Dendritic Cell Maturation	5.69	4.78
Hepatic Fibrosis / Hepatic Stellate Cell Activation	5.67	7.2
T Helper Cell Differentiation	5.5	1.46
Crosstalk between Dendritic Cells and Natural Killer Cells	5.45	4.24
Complement System	5.38	1.87
Nur77 Signaling in T Lymphocytes	5.21	NS
Role of Macrophages, Fibroblasts and Endothelial Cells in Rheumatoid Arthritis	5.02	6.03
LXR/RXR Activation	4.98	4.24
OX40 Signaling Pathway	4.96	2.28
TREM1 Signaling	4.62	4.73
iCOS-iCOSL Signaling in T Helper Cells	4.05	NS
Cdc42 Signaling	3.52	NS
Leukocyte Extravasation Signaling	3.35	2.09
Calcium-induced T Lymphocyte Apoptosis	3.22	NS
FXR/RXR Activation	3.16	2.88
CD28 Signaling in T Helper Cells	3.08	NS
Inhibition of Matrix Metalloproteases	3.07	1.4
HMGB1 Signaling	2.91	1.73
Atherosclerosis Signaling	2.84	7.6
Role of Osteoblasts, Osteoclasts and Chondrocytes in Rheumatoid Arthritis	2.81	3.02
Hematopoiesis from Pluripotent Stem Cells	2.68	2.69
Primary Immunodeficiency Signaling	2.57	2.5
Coagulation System	2.54	NS
IL-4 Signaling	2.5	NS
Production of Nitric Oxide and Reactive Oxygen Species in Macrophages	2.48	1.89
Airway Pathology in Chronic Obstructive Pulmonary Disease	2.47	2.92
Extrinsic Prothrombin Activation Pathway	2.44	NS
Colorectal Cancer Metastasis Signaling	2.44	2.37
Role of NFAT in Regulation of the Immune Response	2.41	NS
VDR/RXR Activation	2.34	1.3
Pathogenesis of Multiple Sclerosis	2.3	NS
Prostanoid Biosynthesis	2.3	NS
Hepatic Cholestasis	2.21	1.48
Role of IL-17F in Allergic Inflammatory Airway Diseases	2.18	2.48
PKCϴ¸ Signaling in T Lymphocytes	2.13	NS
IL-17 Signaling	2.01	1.53
Toll-like Receptor Signaling	2.01	NS
CTLA4 Signaling in Cytotoxic T Lymphocytes	2	1.42
Systemic Lupus Erythematosus Signaling	1.87	3.29
PI3K Signaling in B Lymphocytes	1.87	2.06
Superpathway of Citrulline Metabolism	1.65	2.93
Citrulline-Nitric Oxide Cycle	1.64	NS
Neuroprotective Role of THOP1 in Alzheimer's Disease	1.62	3.12
NF-KB Signaling	1.62	1.77
HIF1α Signaling	1.61	NS
Bladder Cancer Signaling	1.58	NS
MIF Regulation of Innate Immunity	1.58	NS
Adenosine Nucleotides Degradation II	1.57	NS
Intrinsic Prothrombin Activation Pathway	1.56	1.75
Caveolar-mediated Endocytosis Signaling	1.53	NS
Differential Regulation of Cytokine Production in Macrophages and T Helper Cells by IL-17A and IL-17F	1.44	1.74
Cytotoxic T Lymphocyte-mediated Apoptosis of Target Cells	1.42	NS
Eicosanoid Signaling	1.39	NS
Phosphatidylethanolamine Biosynthesis II	1.39	NS
Sphingomyelin Metabolism	1.39	1.96
IL-8 Signaling	1.38	2.74
Purine Nucleotides Degradation II (Aerobic)	1.38	NS
MIF-mediated Glucocorticoid Regulation	1.33	NS
Endothelin-1 Signaling	1.32	NS
