# Supplementary material for: Gene expression profiling in necrotizing enterocolitis reveals pathways common to those reported in Crohn’s disease
Source: BMC Med Genomics. 2016 Jan 22;9:6. doi: 10.1186/s12920-016-0166-9 (PMC4722613; doi:10.1186/s12920-016-0166-9)
Supplement: Supplementary file 6 — List of differentially expressed genes in NEC and CD. (XLS 68 kb) [file 12920_2016_166_MOESM6_ESM.xls]

## Sheet: Feuil1
Additional file 6: List of differentially expressed genes in NEC and CD
Gene	Description	NEC/CTRL (fold change)	CD/CTRL (fold change)
ABCA13	ATP-binding cassette, sub-family A (ABC1), member 13	2.067	2.029
AGT	angiotensinogen (serpin peptidase inhibitor, clade A, member 8)	-2.715	-1.17
AGXT2	alanine--glyoxylate aminotransferase 2	-2.574	-8.802
AIM2	absent in melanoma 2	4.134	-3.571
ALPK2	alpha-kinase 2	3.838	-4.167
APLN	apelin	-3.406	4.954
APOBEC3A	apolipoprotein B mRNA editing enzyme, catalytic polypeptide-like 3A	2.135	5.837
APOL3	apolipoprotein L, 3	1.714	3.27
ATP10B	ATPase, class V, type 10B	1.794	1.849
BANK1	B-cell scaffold protein with ankyrin repeats 1	6.469	-5.263
BTNL3	butyrophilin-like 3	-1.899	-1.543
C4BPB	complement component 4 binding protein, beta	3.548	3.455
CAPN6	calpain 6	-2.329	-2.381
CAV1	caveolin 1, caveolae protein, 22kDa	-1.799	4.997
CCL21	chemokine (C-C motif) ligand 21	3.149	-1.587
CCL23	chemokine (C-C motif) ligand 23	3.091	-7.143
CCL25	chemokine (C-C motif) ligand 25	2.062	2.3
CCL28	chemokine (C-C motif) ligand 28	2.359	2.458
CD19	CD19 molecule	3.138	-3.704
CD1C	CD1c molecule	4.904	-2.381
CD22	CD22 molecule	3.03	-5.882
CD24	CD24 molecule	3.979	2.687
CD48	CD48 molecule	2.427	-2.941
CD52	CD52 molecule	4.818	-1.515
CD79B	CD79b molecule, immunoglobulin-associated beta	2.398	-1.538
CD83	CD83 molecule	2.014	-2.857
CDKN1C	cyclin-dependent kinase inhibitor 1C (p57, Kip2)	-2.272	1.58
CEACAM5	carcinoembryonic antigen-related cell adhesion molecule 5	3.359	3.348
CEACAM6	carcinoembryonic antigen-related cell adhesion molecule 6 (non-specific cross reacting antigen)	2.693	2.167
CEACAM7	carcinoembryonic antigen-related cell adhesion molecule 7	3.26	26.832
CECR1	cat eye syndrome chromosome region, candidate 1	2.049	-2.365
CEMIP	cell migration inducing protein, hyaluronan binding	-2.893	6.866
CHGB	chromogranin B (secretogranin 1)	1.997	-1.782
CLCA4	chloride channel accessory 4	5.172	3.221
CLEC2D	C-type lectin domain family 2, member D	2.176	-2.599
CLEC4D	C-type lectin domain family 4, member D	5.889	7.081
CLECL1	C-type lectin-like 1	3.952	-3.704
CMKLR1	chemokine-like receptor 1	1.824	2.936
CR2	complement component (3d/Epstein Barr virus) receptor 2	6.866	-4.126
CRIP1	cysteine-rich protein 1 (intestinal)	1.849	-2.564
CSF2	colony stimulating factor 2 (granulocyte-macrophage)	-4.254	2.148
CST7	cystatin F (leukocystatin)	2.973	-1.114
CSTA	cystatin A (stefin A)	3.423	-2.564
CTLA4	cytotoxic T-lymphocyte-associated protein 4	2.802	1.171
CXCL13	chemokine (C-X-C motif) ligand 13	26.634	-4.907
CXCL5	chemokine (C-X-C motif) ligand 5	3.061	6.155
CXCR1	chemokine (C-X-C motif) receptor 1	3.313	1.861
CYP2W1	cytochrome P450, family 2, subfamily W, polypeptide 1	-3.024	2.396
DEFA6	defensin, alpha 6, Paneth cell-specific	5.635	1.71
DUOX2	dual oxidase 2	8.862	8.709
F5	coagulation factor V (proaccelerin, labile factor)	4.124	5.414
FAM46B	family with sequence similarity 46, member B	-2.606	2.111
FAM65B	family with sequence similarity 65, member B	2.314	-1.818
FBLN2	fibulin 2	-3.067	-2.083
FCAMR	Fc receptor, IgA, IgM, high affinity	2.488	-1.958
FCGR3A/FCGR3B	Fc fragment of IgG, low affinity IIIa, receptor (CD16a)	1.908	5.224
FCRL1	Fc receptor-like 1	2.76	-3.333
FCRL2	Fc receptor-like 2	2.963	-4.167
FCRL3	Fc receptor-like 3	5.258	-4.762
FCRL4	Fc receptor-like 4	7.579	-5.882
FCRL5	Fc receptor-like 5	3.362	-1.786
FDCSP	follicular dendritic cell secreted protein	11.291	-6.157
FGA	fibrinogen alpha chain	-2.508	1.951
FOLH1B	folate hydrolase 1B	-9.653	14.4
GABRP	gamma-aminobutyric acid (GABA) A receptor, pi	7.042	2.027
GBP5	guanylate binding protein 5	2.181	3.841
GIP	gastric inhibitory polypeptide	-2.945	4.39
GJB2	gap junction protein, beta 2, 26kDa	1.946	4.52
GOLM1	golgi membrane protein 1	1.762	2.263
GP2	glycoprotein 2 (zymogen granule membrane)	2.571	-1.813
GPR35	G protein-coupled receptor 35	-1.805	1.929
GRAMD1B	GRAM domain containing 1B	-2.45	-2.526
GTF2IRD1	GTF2I repeat domain containing 1	-1.984	2.045
GZMK	granzyme K (granzyme 3; tryptase II)	3.178	-1.639
HAPLN4	hyaluronan and proteoglycan link protein 4	-3.882	-2.193
HBB	hemoglobin, beta	-5.372	-1.724
HBD	hemoglobin, delta	-9.967	-1.493
HIF3A	hypoxia inducible factor 3, alpha subunit	-2.656	8.748
HIST1H2BM	histone cluster 1, H2bm	1.818	1.602
HK3	hexokinase 3 (white cell)	2.608	4.622
HLA-A	major histocompatibility complex, class I, A	5.905	1.74
HLA-C	major histocompatibility complex, class I, C	40.942	2.302
HLA-DQA1	major histocompatibility complex, class II, DQ alpha 1	2.856	1.9
HLA-DQB1	major histocompatibility complex, class II, DQ beta 1	2.891	-2.202
HSD11B1	hydroxysteroid (11-beta) dehydrogenase 1	-3.766	6.484
HTRA3	HtrA serine peptidase 3	-2.428	4.112
IDO1	indoleamine 2,3-dioxygenase 1	3.038	1.54
IFI16	interferon, gamma-inducible protein 16	1.748	-2.703
IFIT1	interferon-induced protein with tetratricopeptide repeats 1	3.317	-2.147
IGJ	immunoglobulin J polypeptide, linker protein for immunoglobulin alpha and mu polypeptides	29.48	1.63
IGLL1/IGLL5	immunoglobulin lambda-like polypeptide 1	7.109	2.847
IL18R1	interleukin 18 receptor 1	1.968	2.135
IL6	interleukin 6	-5.285	5.324
ITLN2	intelectin 2	2.47	2.06
JPH2	junctophilin 2	-1.87	1.893
KBTBD8	kelch repeat and BTB (POZ) domain containing 8	2.377	-2.5
KCNJ2	potassium inwardly-rectifying channel, subfamily J, member 2	1.992	4.455
KCNJ8	potassium inwardly-rectifying channel, subfamily J, member 8	-1.893	4.446
KCNK13	potassium channel, subfamily K, member 13	2.399	-1.357
KLHL14	kelch-like family member 14	2.793	-3.125
KLHL6	kelch-like family member 6	1.972	-2.778
KRT20	keratin 20	2.579	1.53
LCN2	lipocalin 2	2.953	3.2
LEPREL1	leprecan-like 1	-1.97	2.331
LGALS2	lectin, galactoside-binding, soluble, 2	1.718	-3.633
LINC00479	long intergenic non-protein coding RNA 479	-2.424	-4.32
LMO3	LIM domain only 3 (rhombotin-like 2)	2.231	3.01
LOC102724788/PRODH	proline dehydrogenase (oxidase) 1	-2.966	-1.866
LRMP	lymphoid-restricted membrane protein	1.953	-2.778
LYZ	lysozyme	2.664	2.2
MCAM	melanoma cell adhesion molecule	-2.042	4.622
MGP	matrix Gla protein	-2.48	1.819
MIAT	myocardial infarction associated transcript (non-protein coding)	1.849	-1.613
MIR503HG	MIR503 host gene (non-protein coding)	-4.418	3.229
MIS18BP1	MIS18 binding protein 1	1.729	-1.983
MMP9	matrix metallopeptidase 9 (gelatinase B, 92kDa gelatinase, 92kDa type IV collagenase)	2.576	-1.587
MS4A1	membrane-spanning 4-domains, subfamily A, member 1	7.328	-4.167
MYBL2	v-myb avian myeloblastosis viral oncogene homolog-like 2	2.044	-1.176
MYO7A	myosin VIIA	-3.094	2.099
NEB	nebulin	-2.37	-2.439
NOS2	nitric oxide synthase 2, inducible	27.487	5.6
OTOP3	otopetrin 3	-15.595	-2.272
P2RY10	purinergic receptor P2Y, G-protein coupled, 10	2.759	-2.857
P4HA3	prolyl 4-hydroxylase, alpha polypeptide III	-3.218	3.597
PDZK1IP1	PDZK1 interacting protein 1	3.721	2.983
PLA2G2A	phospholipase A2, group IIA (platelets, synovial fluid)	1.997	1.77
PLB1	phospholipase B1	-2.454	-4.522
POPDC2	popeye domain containing 2	-2.597	1.475
PPARGC1A	peroxisome proliferator-activated receptor gamma, coactivator 1 alpha	-2.034	-2.703
PRKCB	protein kinase C, beta	1.929	-3.03
PRSS2	protease, serine, 2 (trypsin 2)	3.212	1.64
PSMB9	proteasome (prosome, macropain) subunit, beta type, 9	1.946	1.57
PTPRC	protein tyrosine phosphatase, receptor type, C	2.646	-2.326
RAB17	RAB17, member RAS oncogene family	-2.272	1.51
REG3A	regenerating islet-derived 3 alpha	10.769	1.72
REG3G	regenerating islet-derived 3 gamma	2.799	1.86
RGMA	repulsive guidance molecule family member a	-1.889	-4.348
RGN	regucalcin	-3.893	1.67
RNU12	RNA, U12 small nuclear	2.379	-2.681
S100A12	S100 calcium binding protein A12	3.039	3.323
SAMD9L	sterile alpha motif domain containing 9-like	2.357	3.36
SELPLG	selectin P ligand	2.232	-3.606
SFRP1	secreted frizzled-related protein 1	-1.977	1.59
SLC12A7	solute carrier family 12 (potassium/chloride transporter), member 7	-1.694	-1.37
SLC28A2	solute carrier family 28 (concentrative nucleoside transporter), member 2	-2.154	-4.246
SLC34A2	solute carrier family 34 (type II sodium/phosphate contransporter), member 2	2.969	1.357
SLC38A4	solute carrier family 38, member 4	2.317	-2.632
SLC6A14	solute carrier family 6 (amino acid transporter), member 14	2.457	8.155
SMPD3	sphingomyelin phosphodiesterase 3, neutral membrane (neutral sphingomyelinase II)	-1.752	-2.416
SNCA	synuclein, alpha (non A4 component of amyloid precursor)	-2.158	2.074
SOX8	SRY (sex determining region Y)-box 8	2.369	-1.821
SP140	SP140 nuclear body protein	4.074	2.142
SPIB	Spi-B transcription factor (Spi-1/PU.1 related)	3.692	-3.533
SPTB	spectrin, beta, erythrocytic	-1.841	1.286
STAP1	signal transducing adaptor family member 1	5.918	-4.348
STX1A	syntaxin 1A (brain)	-2.024	3.514
SULT2A1	sulfotransferase family, cytosolic, 2A, dehydroepiandrosterone (DHEA)-preferring, member 1	-2.353	-2.665
TACSTD2	tumor-associated calcium signal transducer 2	2.664	1.973
TCN1	transcobalamin I (vitamin B12 binding protein, R binder family)	4.113	6.616
TFPI2	tissue factor pathway inhibitor 2	-3.272	7.657
TIMD4	T-cell immunoglobulin and mucin domain containing 4	4.376	-6.25
TLR4	toll-like receptor 4	1.835	2.234
TMPRSS15	transmembrane protease, serine 15	14.378	1.9
TNFAIP8	tumor necrosis factor, alpha-induced protein 8	1.904	-2.5
TNFRSF11B	tumor necrosis factor receptor superfamily, member 11b	2.004	3.852
TNFSF11	tumor necrosis factor (ligand) superfamily, member 11	6.949	-3.704
TREH	trehalase (brush-border membrane glycoprotein)	-2.124	-5.047
TUBB2A	tubulin, beta 2A class IIa	-1.774	1.321
UNC5CL	unc-5 homolog C (C. elegans)-like	-1.885	1.62
UNC93A	unc-93 homolog A (C. elegans)	-2.12	1.69
VNN1	vanin 1	1.951	2.1
VPREB3	pre-B lymphocyte 3	3.335	-2.5
WDFY4	WDFY family member 4	1.858	-1.562
WNT11	wingless-type MMTV integration site family, member 11	-2.352	1.66
ZNF138	zinc finger protein 138	1.827	-1.54
