# Supplementary material for: Gene expression profiling in necrotizing enterocolitis reveals pathways common to those reported in Crohn’s disease
Source: BMC Med Genomics. 2016 Jan 22;9:6. doi: 10.1186/s12920-016-0166-9 (PMC4722613; doi:10.1186/s12920-016-0166-9)
Supplement: Supplementary file 7 — List of canonical pathways modulated in pedCD. (XLS 68 kb) [file 12920_2016_166_MOESM7_ESM.xls]

## Sheet: pedCD
Additional file 7: List of canonical pathways modulated in pedCD
Ingenuity Canonical Pathways	-log(p-value)	Molecules
Granulocyte Adhesion and Diapedesis	14.9	MMP3, CCL20, MMP13, CXCL9, CCL4L1/CCL4L2, IL1R2, CXCL10, CXCL3, CXCL1, TNFRSF11B, CSF3R, CXCL8, SELE, CLDN18, THY1, ITGA5, MMP2, CSF3, FPR1, CCL4, CLDN8, SELP, IL1RN, PECAM1, TNF, FPR3, MMP7, IL1A, ICAM1, CLDN15, IL1RL1, MMP14, SDC3, CXCL5, MMP25, CCL3, CCL3L1, CCL2, CCL8, CCL3L3, CXCR2, CCL28, CXCL17, MMP12, MMP1, CCL1, CXCL11, C5AR1, MMP28, GNAI1, FPR2, MMP10, IL1R1, CCL11, CXCL6, IL18RAP, CLDN…
LPS/IL-1 Mediated Inhibition of RXR Function	14.83	ABCG8, CYP3A7, SLC27A2, GSTA5, CYP2C9, CES2, HMGCS2, CYP2C19, SULT1A2, IL1R2, MAOB, CHST5, NR0B2, CYP3A5, SULT1A3/SULT1A4, FABP1, GSTA1, HS3ST1, FMO4, TNFRSF11B, ACOX2, SULT2A1, SULT1E1, SMOX, IL1RN, ALDH1A2, CD14, CYP2B6, CHST13, TNF, APOE, IL1A, ABCG5, IL1RL1, ABCC2, FMO5, NR1I3, ACSL4, FMO1, LBP, GSTA3, GSTA2, ABCB1, IL1R1, SULT2B1, IL18RAP, TLR4, FABP2, LY96, CYP3A4, FABP6, APOC1, IL1B, ACSL1…
Atherosclerosis Signaling	14.7	APOE, IL1A, ICAM1, APOA4, APOB, MMP3, MSR1, CD36, PLA2R1, MMP13, IL6, CCR2, PLA2G7, COL1A2, LYZ, CCL2, PLB1, LPL, S100A8, PLA2G12B, COL18A1, MMP1, IFNG, CXCL8, SELE, APOM, SAA4, CCL11, PDGFB, APOL1, COL1A1, COL5A3, ALOX15B, APOA1, SELP, IL1RN, APOC1, IL1B, TNF, COL3A1, APOC3
Agranulocyte Adhesion and Diapedesis	14.5	MMP7, IL1A, ICAM1, MMP3, CLDN15, MMP14, CCL20, MMP13, CXCL5, CXCR1, MMP25, CCL3, CXCL9, CCL4L1/CCL4L2, CXCL10, CXCL3, CCL3L1, CCL8, CCL2, CCL3L3, CXCR2, CCL28, CXCL1, CXCL17, MMP12, MMP1, CCL1, CXCL8, CXCL11, SELE, C5AR1, MMP28, CLDN18, GNAI1, MMP10, ITGA5, MMP2, IL1R1, CCL11, CXCL6, CCL4, SELP, CLDN8, CLDN1, IL1RN, IL1B, PECAM1, CXCL2, TNF
LXR/RXR Activation	14.1	ABCG8, APOE, IL1A, ABCG5, APOA4, APOB, MSR1, IL1RL1, CD36, IL6, C4A/C4B, IL1R2, LYZ, CCL2, SAA1, LPL, S100A8, LBP, NOS2, TNFRSF11B, MLXIPL, APOM, IL1R1, SAA2, SAA4, IL18RAP, APOL1, TLR4, LY96, APOA1, IL1RN, APOC1, CD14, IL1B, PTGS2, TNF, APOC3
Hepatic Fibrosis / Hepatic Stellate Cell Activation	13.3	IL1A, ICAM1, CTGF, IL1RL1, MMP13, COL8A1, IL6, CXCL9, COL17A1, COL15A1, PGF, COL1A2, IL1R2, CXCL3, CCL2, TIMP1, LBP, STAT1, COL18A1, SERPINE1, MMP1, PDGFRB, TNFRSF11B, CXCL8, IFNG, COL5A2, COL4A1, IGFBP5, MMP2, IL1R1, PDGFB, IL18RAP, COL1A1, TLR4, LY96, COL5A3, COL6A3, TNFSF13, CD14, EDNRA, IL1B, KDR, TNF, COL3A1, COL7A1
FXR/RXR Activation	12.5	ABCG8, APOE, IL1A, ABCG5, APOA4, APOB, PKLR, ABCC2, MTTP, C4A/C4B, PCK2, NR0B2, SLC51A, SAA1, SLC10A2, LPL, FGF19, MLXIPL, APOM, SAA2, SAA4, SULT2A1, APOL1, APOA1, FABP6, ABCB4, IL1RN, APOC1, FBP1, IL1B, G6PC, SLC51B, TNF, APOC3
Superpathway of Melatonin Degradation	11.6	CYP3A7, UGT2B7, UGT1A6, CYP2C18, CYP2C9, CSGALNACT1, CYP2C19, SULT1A2, MAOB, UGT2A3, CYP3A4, CYP2D6, SMOX, CYP3A5, SULT1A3/SULT1A4, CYP2J2, CYP2B6, UGT1A9 (includes others), MAOA, CYP2S1, CYP2C8
TREM1 Signaling	11.5	CXCL8, TREM1, ICAM1, TYROBP, TLR8, ITGA5, IL6, JAK2, CCL3, TLR2, TLR4, CXCL3, NLRC5, NOD2, CCL2, CASP1, CD86, IL1B, CSF2, TNF, DEFB4A/DEFB4B, CASP5, NLRC4, ITGAX
Nicotine Degradation II	11	CYP3A7, UGT2B7, UGT1A6, CYP2C18, CYP2C9, CSGALNACT1, FMO5, CYP2C19, UGT2A3, CYP3A4, CYP3A5, CYP2D6, FMO1, CYP2J2, CYP2B6, AOX1, FMO4, UGT1A9 (includes others), CYP2S1, CYP2C8
Acute Phase Response Signaling	10.5	SOCS3, SOCS1, IL1A, ITIH3, SERPING1, SERPINA3, JAK2, IL6, C4A/C4B, SOD2, SAA1, RBP2, CFB, OSM, OSMR, LBP, PIK3R2, SERPINE1, TNFRSF11B, C4BPB, VWF, CEBPB, IL1R1, SAA2, SAA4, CRABP1, PIK3R3, FOS, KLKB1, HP, APOA1, IL1RN, C4BPA, IL1B, CRABP2, TNF, C2
PXR/RXR Activation	9.76	CYP3A7, GSTA2, ABCB1, ABCC2, CYP2C9, IL6, CES2, HMGCS2, SULT2A1, CYP2C19, PCK2, CYP3A4, NR0B2, CYP3A5, NR1I3, GSTA1, G6PC, CYP2B6, TNF, UGT1A9 (includes others), CYP2C8
Communication between Innate and Adaptive Immune Cells	9.72	IFNG, CXCL8, IL1A, TLR8, IL6, CD8A, CCL3, CD8B, TNFRSF17, CXCL10, TLR2, HLA-G, TLR4, CCL4, CD80, IL1RN, CCL3L3, TNFSF13, FCER1G, CD86, IL1B, CSF2, HLA-F, TNF
Complement System	9.59	SERPING1, C4BPB, C5AR1, MASP1, C1QC, C1QB, C4A/C4B, CD55, C4BPA, CFB, CFI, C6, C3AR1, C8G, C2
Melatonin Degradation I	9.59	CYP3A7, UGT2B7, UGT1A6, CYP2C18, CYP2C9, CSGALNACT1, CYP2C19, SULT1A2, UGT2A3, CYP3A4, CYP3A5, CYP2D6, SULT1A3/SULT1A4, CYP2J2, CYP2B6, UGT1A9 (includes others), CYP2S1, CYP2C8
Nicotine Degradation III	9.16	CYP3A7, UGT2B7, UGT1A6, CYP2C18, CYP2C9, CSGALNACT1, CYP2C19, UGT2A3, CYP3A4, CYP3A5, CYP2D6, CYP2J2, CYP2B6, AOX1, UGT1A9 (includes others), CYP2S1, CYP2C8
Differential Regulation of Cytokine Production in Intestinal Epithelial Cells by IL-17A and IL-17F	8.46	IFNG, IL1A, CCL4, CCL2, LCN2, IL1B, CXCL1, CCL3, CSF3, CSF2, TNF, DEFB4A/DEFB4B
Role of IL-17A in Psoriasis	7.97	CXCL8, CXCL3, S100A9, CCL20, S100A8, CXCL1, CXCL5, DEFB4A/DEFB4B, CXCL6
Role of Macrophages, Fibroblasts and Endothelial Cells in Rheumatoid Arthritis	7.56	SOCS1, SOCS3, IL1A, SFRP2, ICAM1, MMP3, IL1RL1, TLR8, MMP13, JAK2, IL6, PLCH2, FCGR1A, PGF, IL1R2, CCL2, DKK3, OSM, SFRP5, PIK3R2, NOS2, MMP1, FCGR3A/FCGR3B, TNFRSF11B, ADAMTS4, CXCL8, SELE, C5AR1, CEBPB, IL1R1, IRAK3, CREB5, PDGFB, IL18RAP, TLR2, PIK3R3, TLR4, FOS, IL1RN, IL1B, SFRP1, CSF2, TNF, WNT5A, FZD7
Inhibition of Matrix Metalloproteases	7.34	MMP7, MMP28, MMP3, MMP14, MMP10, MMP13, MMP2, MMP25, TFPI2, ADAM12, TIMP1, THBS2, MMP12, MMP1
Xenobiotic Metabolism Signaling	7.21	CYP3A7, IL1A, UGT2B7, UGT1A6, ABCC2, MAF, GSTA5, CYP2C9, CES2, IL6, FMO5, CYP2C19, SULT1A2, MAOB, CHST5, CYP3A5, SULT1A3/SULT1A4, NR1I3, HS3ST1, FMO1, GSTA1, PIK3R2, NOS2, FMO4, GSTA3, ABCB1, GSTA2, SULT2A1, SULT2B1, PIK3R3, SULT1E1, CYP3A4, SMOX, ALDH1A2, IL1B, CYP2B6, CHST13, TNF, UGT1A9 (includes others), MAOA, CYP2C8
Hepatic Cholestasis	7.08	ABCG8, ABCG5, IL1A, IL1RL1, ABCC2, IL6, IL1R2, NR0B2, SLC10A2, OSM, LBP, TNFRSF11B, FGF19, CXCL8, ABCB1, IFNG, CYP7B1, IL1R1, IRAK3, IL18RAP, TLR4, LY96, ABCB4, FABP6, IL1RN, CD14, IL1B, CSF2, TNF, IL11
Bupropion Degradation	7.05	CYP3A7, CYP3A4, CYP2D6, CYP3A5, CYP2C18, CYP2C9, CYP2J2, CYP2B6, CYP2C8, CYP2S1, CYP2C19
Dendritic Cell Maturation	6.94	FCGR2C, IL1A, ICAM1, JAK2, IL6, PLCH2, FCGR1A, COL1A2, PIK3R2, STAT1, COL18A1, FCGR1B, FCGR3A/FCGR3B, TNFRSF11B, TYROBP, FCGR2A, CREB5, TLR2, PIK3R3, TLR4, COL1A1, COL5A3, CD80, IL1RN, TREM2, FCER1G, CD86, IL1B, CSF2, TNF, COL3A1
Role of IL-17F in Allergic Inflammatory Airway Diseases	6.86	CXCL8, MMP13, CXCL5, IL6, CREB5, CXCL6, CXCL10, CCL4, CCL2, IL1B, CXCL1, RPS6KA2, CSF2, IL11
Acetone Degradation I (to Methylglyoxal)	6.82	CYP3A7, CYP3A4, CYP2D6, CYP3A5, CYP2C18, CYP2C9, CYP2J2, CYP2B6, CYP2C8, CYP2S1, CYP2C19
Estrogen Biosynthesis	6.74	CYP3A7, HSD17B3, CYP2C18, CYP2C9, CYP2C19, CYP3A4, CYP2D6, CYP3A5, CYP2J2, CYP2B6, HSD17B2, CYP2S1, CYP2C8
IL-17 Signaling	6.31	CXCL8, CXCL11, MMP3, IL6, CXCL5, CEBPB, JAK2, CCL11, CXCL10, PIK3R3, CCL2, TIMP1, CXCL1, MUC5B, PTGS2, PIK3R2, NOS2, DEFB4A/DEFB4B
Role of Pattern Recognition Receptors in Recognition of Bacteria and Viruses	6.29	IFNG, CXCL8, IL1A, C5AR1, TLR8, C1QC, IL6, C1QB, PIK3R3, TLR2, TLR4, CLEC7A, NOD2, CASP1, OSM, IL1B, CLEC6A, PIK3R2, CSF2, TNF, C3AR1, RIPK2, NLRC4, IL11
Differential Regulation of Cytokine Production in Macrophages and T Helper Cells by IL-17A and IL-17F	6.27	CCL4, CCL2, IL1B, CXCL1, IL6, CCL3, CSF3, CSF2, TNF
Role of Osteoblasts, Osteoclasts and Chondrocytes in Rheumatoid Arthritis	6.01	IL1A, SFRP2, MMP3, IL1RL1, MMP14, BMP3, MMP13, IL6, ACP5, IL1R2, DKK3, SFRP5, PIK3R2, ALPL, MMP1, ADAMTS4, TNFRSF11B, IFNG, CTSK, SPP1, ITGA5, IL1R1, IL18RAP, PIK3R3, COL1A1, FOS, IL1RN, IL1B, SFRP1, CSF2, TNF, IL11, FZD7, WNT5A
Role of Tissue Factor in Cancer	5.97	PDIA2, CXCL8, CTGF, EGR1, PLAUR, MMP13, HBEGF, GNA14, JAK2, PIK3R3, F10, GNA15, HCK, IL1B, CXCL1, RPS6KA2, PIK3R2, CSF2, CYR61, FGR, MMP1, FGF5
IL-6 Signaling	5.92	CXCL8, SOCS1, ABCB1, SOCS3, IL1A, TNFAIP6, IL1RL1, IL6, JAK2, IL1R1, CEBPB, IL18RAP, IL1R2, PIK3R3, COL1A1, FOS, IL1RN, CD14, IL1B, PIK3R2, LBP, TNF, TNFRSF11B
IL-12 Signaling and Production in Macrophages	5.51	IFNG, APOE, APOM, APOA4, APOB, MAF, CEBPB, SAA4, SPI1, IRF1, TLR2, PIK3R3, APOL1, TLR4, FOS, LYZ, APOA1, APOC1, S100A8, PIK3R2, STAT1, NOS2, TNF, APOC3
Production of Nitric Oxide and Reactive Oxygen Species in Macrophages	5.39	APOE, APOA4, APOB, JAK2, SPI1, LYZ, RHOB, RHOD, RHOU, S100A8, PIK3R2, STAT1, NOS2, TNFRSF11B, PPP1R14C, IFNG, APOM, SAA4, IRF1, TLR2, APOL1, PIK3R3, TLR4, FOS, APOA1, NCF2, APOC1, TNF, APOC3
MSP-RON Signaling Pathway	5.36	PIK3R3, TLR2, KLKB1, TLR4, CSF2RB, IFNG, CCL2, RPS6KA2, PIK3R2, CCR2, JAK2, NOS2, TNF
IL-10 Signaling	5.3	CCR1, FCGR2C, SOCS3, IL1A, IL1RL1, FCGR2A, IL6, IL1R1, IL18RAP, IL1R2, FOS, IL1RN, CD14, IL1B, LBP, TNF
Pathogenesis of Multiple Sclerosis	5.29	CXCL10, CCR1, CXCL11, CCL4, CCL3, CXCL9
HMGB1 Signaling	5.23	IFNG, CXCL8, IL1A, SELE, ICAM1, IL6, IL1R1, PIK3R3, FOS, TLR4, RHOB, CCL2, RHOD, RHOU, OSM, IL1B, PIK3R2, CSF2, SERPINE1, TNF, TNFRSF11B, IL11
Role of Hypercytokinemia/hyperchemokinemia in the Pathogenesis of Influenza	5.17	CXCL10, CCR1, CXCL8, IFNG, IL1A, CCL4, CCL2, IL1RN, IL1B, IL6, CCL3, TNF
Altered T Cell and B Cell Signaling in Rheumatoid Arthritis	4.88	IFNG, IL1A, SPP1, TLR8, IL22, IL6, TNFRSF17, TLR2, TLR4, CD80, IL1RN, TNFSF13, FCER1G, CD86, IL1B, CSF2, TNF
Serotonin Degradation	4.72	ADH6, UGT2B7, UGT1A6, CSGALNACT1, SULT1A2, MAOB, DHRS9, UGT2A3, SMOX, ALDH1A2, SULT1A3/SULT1A4, UGT1A9 (includes others), MAOA
Role of IL-17A in Arthritis	4.53	CXCL8, CCL20, MMP13, CXCL5, CXCL6, PIK3R3, CXCL3, CCL2, CXCL1, PIK3R2, PTGS2, NOS2, MMP1
Bladder Cancer Signaling	4.52	CXCL8, MMP7, MMP28, MMP3, MMP14, MMP10, MMP13, MMP2, MMP25, PGF, FGFR3, THBS1, MMP12, FGF7, MMP1, FGF19, FGF5
Airway Pathology in Chronic Obstructive Pulmonary Disease	4.28	CXCL8, CXCL3, MMP2, TNF, MMP1
Sucrose Degradation V (Mammalian)	4.28	KHK, ALDOB, SI, DAK, ALDOC
iNOS Signaling	4.18	TLR4, IFNG, FOS, LY96, CD14, LBP, JAK2, IRAK3, STAT1, NOS2, IRF1
HIF1α Signaling	4.12	SLC2A5, MMP7, MMP28, MMP3, MMP14, MMP10, MMP13, MMP2, HIF1A, MMP25, SLC2A3, PGF, PIK3R3, SLC2A2, PIK3R2, MMP12, NOS2, MMP1
Graft-versus-Host Disease Signaling	4.08	HLA-G, IFNG, IL1A, CD80, IL1RN, FCER1G, CD86, IL1B, IL6, HLA-F, TNF
Hematopoiesis from Pluripotent Stem Cells	4.08	CXCL8, IL1A, IGH, FCER1G, IGL, IL6, CD8A, CSF3, CSF2, CD8B, IL11
Eicosanoid Signaling	3.94	PTGFR, DPEP1, PTGIR, PLA2R1, FPR2, GGT1, PLA2G7, PTGES, ALOX15B, PLB1, PTGS2, TBXAS1, PLA2G12B
IL-17A Signaling in Airway Cells	3.72	PIK3R3, CXCL3, MUC5AC, CCL20, MUC5B, CXCL1, PIK3R2, IL6, JAK2, CXCL5, CCL11, DEFB4A/DEFB4B, CXCL6
Colorectal Cancer Metastasis Signaling	3.69	MMP7, MMP3, MMP14, TLR8, MMP13, JAK2, IL6, MMP25, PGF, RHOB, RHOD, RHOU, PIK3R2, MMP12, STAT1, NOS2, MMP1, GNG4, IFNG, MMP28, MMP10, MMP2, TLR2, PIK3R3, TLR4, FOS, PTGS2, TNF, FZD7, WNT5A
Oncostatin M Signaling	3.64	MMP3, MMP13, OSM, OSMR, PLAU, JAK2, CHI3L1, STAT1, MMP1
Proline Biosynthesis II (from Arginine)	3.63	PADI4, OTC, OAT, PYCR1
Glucocorticoid Receptor Signaling	3.53	ICAM1, HSPA6, SLPI, JAK2, IL6, CD163, CCL3, FCGR1A, IL1R2, CXCL3, PCK2, CCL2, PIK3R2, SERPINE1, STAT1, NOS2, MMP1, IFNG, CXCL8, SELE, CEBPB, PCK1, CCL11, PIK3R3, FOS, VIPR1, IL1RN, IL1B, PTGS2, PLAU, CSF2, TNF
Interferon Signaling	3.44	SOCS1, IFNG, IFITM3, JAK2, STAT1, TAP1, IFITM2, IRF1, IFITM1
Type I Diabetes Mellitus Signaling	3.36	IFNG, SOCS1, SOCS3, IL1R1, JAK2, IRF1, HLA-G, CD80, FCER1G, IL1B, CD86, BID, STAT1, HLA-F, NOS2, TNF, TNFRSF11B
Retinol Biosynthesis	3.32	PNLIPRP2, AADAC, LRAT, DHRS9, LPL, RBP2, LIPG, CES2
Toll-like Receptor Signaling	3.2	TLR2, UBD, FOS, TLR4, LY96, IL1A, IL1RN, TLR8, IL1B, CD14, LBP, IRAK3, TNF
IL-17A Signaling in Gastric Cells	3.1	CXCL10, CXCL8, FOS, CXCL11, CCL20, CXCL1, TNF
Role of JAK family kinases in IL-6-type Cytokine Signaling	3.1	SOCS1, SOCS3, OSM, OSMR, JAK2, IL6, STAT1
α-tocopherol Degradation	2.99	CYP4F3, CYP4F12, CYP4F2
Thyroid Hormone Metabolism II (via Conjugation and/or Degradation)	2.99	UGT2B7, UGT2A3, UGT1A6, SULT1A3/SULT1A4, CSGALNACT1, UGT1A9 (includes others), SULT1A2
Melatonin Degradation II	2.99	MAOB, SMOX, MAOA
IL-17A Signaling in Fibroblasts	2.84	FOS, CCL2, LCN2, CXCL5, CEBPB, IL6, NFKBIZ, MMP1
Role of Cytokines in Mediating Communication between Immune Cells	2.8	CXCL8, IFNG, IL1A, IL1RN, IL1B, IL22, IL6, CSF3, CSF2, TNF
Crosstalk between Dendritic Cells and Natural Killer Cells	2.79	IFNG, IL15RA, KLRC4-KLRK1/KLRK1, TYROBP, IL6, HLA-G, CSF2RB, TLR4, CD80, TREM2, CD86, CSF2, HLA-F, TNF
Intrinsic Prothrombin Activation Pathway	2.78	COL1A2, COL1A1, F10, KLKB1, COL5A3, COL18A1, COL3A1
Dopamine Degradation	2.78	MAOB, SMOX, ALDH1A2, SULT1A3/SULT1A4, SULT1A2, MAOA
Chondroitin Sulfate Biosynthesis (Late Stages)	2.76	CHST5, SULT1E1, SULT1A3/SULT1A4, HS3ST1, CSGALNACT1, CHST13, SULT2A1, SULT1A2, SULT2B1
PPAR Signaling	2.74	IL1A, IL1RL1, IL1R1, PDGFB, IL18RAP, IL1R2, FOS, NR0B2, IL1RN, IL1B, PTGS2, TNF, TNFRSF11B, PDGFRB
Superpathway of Citrulline Metabolism	2.71	LOC102724788/PRODH, OTC, OAT, NOS2, CPS1
Tec Kinase Signaling	2.59	GNG4, IGH, GNAI1, FCER1A, ITGA5, GNA14, JAK2, PIK3R3, FOS, TLR4, GNA15, RHOB, RHOD, HCK, RHOU, FCER1G, PIK3R2, STAT1, TNF, FGR
Tryptophan Degradation X (Mammalian, via Tryptamine)	2.57	MAOB, SMOX, DDC, ALDH1A2, MAOA
Putrescine Degradation III	2.57	MAOB, SMOX, ALDH1A2, SAT2, MAOA
Antioxidant Action of Vitamin C	2.56	SLC2A5, PLA2R1, JAK2, PLCH2, SLC23A3, PLA2G7, SLC2A3, CSF2RB, SLC23A1, SLC2A2, PLB1, CSF2, PLA2G12B, TNF
Glutathione-mediated Detoxification	2.55	GSTA3, GSTA2, GSTA5, GGH, GSTA1, ANPEP
Heparan Sulfate Biosynthesis (Late Stages)	2.49	AADAC, CHST5, SULT1E1, SULT1A3/SULT1A4, HS3ST1, CHST13, SULT2A1, SULT1A2, SULT2B1
Leukocyte Extravasation Signaling	2.48	MMP7, ICAM1, MMP3, MMP28, CLDN15, MMP14, CLDN18, GNAI1, THY1, MMP10, ITGA5, MMP13, MMP2, MMP25, PIK3R3, CLDN8, CLDN1, TIMP1, NCF2, PECAM1, PIK3R2, MMP12, MMP1
T Helper Cell Differentiation	2.45	IFNG, CD80, FCER1G, FOXP3, CD86, IL2RA, IL6, STAT1, RORC, TNF, TNFRSF11B
γ-linolenate Biosynthesis II (Animals)	2.45	SLC27A2, ACSL4, CYB5A, ACSL1, FADS1
Sphingosine-1-phosphate Signaling	2.4	GNAI1, PLCH2, PDGFB, ASAH2, PIK3R3, NAAA, RHOB, RHOD, RHOU, CASP1, SPHK1, PIK3R2, SMPD3, CASP5, PDGFRB
Dermatan Sulfate Biosynthesis (Late Stages)	2.38	CHST5, SULT1E1, SULT1A3/SULT1A4, HS3ST1, CHST13, SULT2A1, SULT1A2, SULT2B1
Cysteine Biosynthesis/Homocysteine Degradation	2.38	CBS/LOC102724560, CTH
Chondroitin Sulfate Biosynthesis	2.25	CHST5, SULT1E1, SULT1A3/SULT1A4, HS3ST1, CSGALNACT1, CHST13, SULT2A1, SULT1A2, SULT2B1
Type II Diabetes Mellitus Signaling	2.18	SOCS1, SOCS3, SLC27A2, PKLR, CD36, CEBPB, PIK3R3, SLC2A2, ACSL4, PIK3R2, TNF, SMPD3, ENPP7, ACSL1, TNFRSF11B
Dermatan Sulfate Biosynthesis	2.14	CHST5, SULT1E1, SULT1A3/SULT1A4, HS3ST1, CSGALNACT1, CHST13, SULT2A1, SULT1A2, SULT2B1
IL-8 Signaling	2.12	GNG4, CXCL8, ICAM1, GNAI1, HBEGF, MMP2, IRAK3, CXCR1, PGF, PIK3R3, FOS, RHOB, RHOD, CXCR2, NCF2, RHOU, CXCL1, PTGS2, PIK3R2, KDR, ITGAX
Maturity Onset Diabetes of Young (MODY) Signaling	2.12	FABP2, PKLR, ALDOB, SLC2A2, FABP1
Tryptophan Degradation to 2-amino-3-carboxymuconate Semialdehyde	2.11	TDO2, IDO1, KYNU
NAD biosynthesis II (from tryptophan)	2.11	TDO2, QPRT, IDO1, KYNU
Clathrin-mediated Endocytosis Signaling	2.1	APOE, APOM, APOA4, APOB, ITGA5, SAA4, PDGFB, PGF, APOL1, UBD, PIK3R3, LYZ, APOA1, APOC1, TFRC, S100A8, PIK3R2, FGF7, FGF19, FGF5, APOC3
Heparan Sulfate Biosynthesis	2.09	AADAC, CHST5, SULT1E1, SULT1A3/SULT1A4, HS3ST1, CHST13, SULT2A1, SULT1A2, SULT2B1
Systemic Lupus Erythematosus Signaling	2.08	FCGR2C, IL1A, FCGR2A, IGH, IL6, FCGR1A, PIK3R3, HLA-G, FOS, CD80, IL1RN, FCER1G, CD86, IGL, IL1B, C6, PIK3R2, HLA-F, TNF, C8G, FCGR3A/FCGR3B, FCGR1B, PIM2
VDR/RXR Activation	1.99	CXCL10, IFNG, SPP1, IL1RL1, CD14, IGFBP5, CEBPB, CYP27B1, CSF2, HSD17B2, SULT2A1
PPARα/RXRα Activation	1.99	GPD1, IL1RL1, CD36, CYP2C18, CYP2C9, GNA14, IL1R1, JAK2, IL6, PLCH2, CYP2C19, IL18RAP, IL1R2, APOA1, NR0B2, GNA15, LPL, IL1B, CYP2C8
Glioma Invasiveness Signaling	1.99	PIK3R3, RHOB, RHOD, TIMP1, RHOU, PLAUR, MMP2, PLAU, PIK3R2
Leukotriene Biosynthesis	1.99	GGTLC1, DPEP1, GGTLC2, GGT1
Phenylalanine Degradation IV (Mammalian, via Side Chain)	1.99	MAOB, SLC27A2, SMOX, MAOA
γ-glutamyl Cycle	1.99	GGTLC1, GGTLC2, GGT1, ANPEP
Citrulline Biosynthesis	1.93	LOC102724788/PRODH, OTC, OAT
Salvage Pathways of Pyrimidine Deoxyribonucleotides	1.93	TYMP, APOBEC3A, AICDA
Neuroprotective Role of THOP1 in Alzheimer's Disease	1.88	HLA-G, MME, IFNG, NTS, SERPINA3, HLA-F, ACE
The Visual Cycle	1.88	LRAT, DHRS9, RBP2, RDH5
MIF Regulation of Innate Immunity	1.82	TLR4, FOS, LY96, CD14, PTGS2, PLA2G12B, NOS2
Noradrenaline and Adrenaline Degradation	1.82	ADH6, MAOB, DHRS9, SMOX, ALDH1A2, MAOA
Prostanoid Biosynthesis	1.77	PTGES, PTGS2, TBXAS1
Triacylglycerol Degradation	1.77	PNLIPRP2, AADAC, ABHD6, LPL, LIPG
GM-CSF Signaling	1.76	RUNX1, PIK3R3, CSF2RB, HCK, PIK3R2, JAK2, STAT1, CSF2, BCL2A1
p38 MAPK Signaling	1.73	IL1A, TIFA, IL1RL1, IL1R1, IRAK3, CREB5, IL18RAP, IL1R2, IL1RN, IL1B, RPS6KA2, STAT1, PLA2G12B, TNF
Prolactin Signaling	1.73	PIK3R3, SOCS1, SOCS3, FOS, CEBPB, PIK3R2, JAK2, PRLR, STAT1, IRF1
Oleate Biosynthesis II (Animals)	1.64	FADS6, CYB5A, FADS1
Spermine and Spermidine Degradation I	1.64	SMOX, SAT2
Lactose Degradation III	1.64	GBA3, LCT
Coagulation System	1.63	F10, KLKB1, PLAUR, VWF, PLAU, SERPINE1
NF-κB Signaling	1.6	IL1A, TLR8, IRAK3, IL1R1, TNFRSF17, PIK3R3, TLR2, IL1R2, FGFR3, TLR4, IL1RN, FCER1G, IL1B, PIK3R2, KDR, TNF, TNFRSF11B, PDGFRB
Role of MAPK Signaling in the Pathogenesis of Influenza	1.59	CXCL10, IFNG, CCL2, PLB1, PLA2R1, PTGS2, PLA2G12B, PLA2G7, TNF
IL-15 Production	1.56	JAK2, IL6, STAT1, IRF1, PTK7
Glycogen Degradation III	1.52	PYGL, TYMP, MGAM
Allograft Rejection Signaling	1.48	HLA-G, IFNG, CD80, FCER1G, CD86, HLA-F, TNF
Androgen Biosynthesis	1.42	HSD3B1, HSD17B3, SRD5A3
Role of JAK1 and JAK3 in γc Cytokine Signaling	1.42	PIK3R3, SOCS1, SOCS3, IL15RA, IL2RA, PIK3R2, JAK2, STAT1
Role of NFAT in Regulation of the Immune Response	1.4	GNG4, FCGR2C, FCGR2A, GNAI1, FCER1A, GNA14, FCGR1A, PIK3R3, FOS, GNA15, CD80, FCER1G, CD86, PIK3R2, LCP2, FCGR3A/FCGR3B, FCGR1B
Role of PKR in Interferon Induction and Antiviral Response	1.38	IFNG, BID, STAT1, FCGR1A, TNF, IRF1
Retinoate Biosynthesis I	1.38	AKR1B10, DHRS9, ALDH1A2, RBP2, RDH5
JAK/Stat Signaling	1.38	PIK3R3, SOCS1, SOCS3, FOS, CEBPB, PIK3R2, JAK2, IL6, STAT1
Endothelin-1 Signaling	1.35	GUCY2C, PLA2R1, GNAI1, GNA14, PLCH2, PLA2G7, PIK3R3, FOS, GNA15, PLB1, CASP1, EDNRA, PTGS2, PIK3R2, PLA2G12B, NOS2, CASP5
Fatty Acid Activation	1.33	SLC27A2, ACSL4, ACSL1
IGF-1 Signaling	1.32	PIK3R3, SOCS1, SOCS3, FOS, CTGF, IGFBP5, IGFBP7, PIK3R2, JAK2, CYR61, IGFBP2
