# Supplementary material for: Gene expression profiling in necrotizing enterocolitis reveals pathways common to those reported in Crohn’s disease
Source: BMC Med Genomics. 2016 Jan 22;9:6. doi: 10.1186/s12920-016-0166-9 (PMC4722613; doi:10.1186/s12920-016-0166-9)
Supplement: Supplementary file 8 — List of differentially expressed genes in NEC and pedCD. (XLS 68 kb) [file 12920_2016_166_MOESM8_ESM.xls]

## Sheet: NEC vs pedCD
Additional file 8: List of differentially expressed genes in NEC and pedCD
Gene	Description	NEC/CTRL (fold change)	CD/CTRL (fold change)
AATK	apoptosis-associated tyrosine kinase	-2.38	-2.03
ACSF2	acyl-CoA synthetase family member 2	-2.06	-2.27
AGXT2	alanine--glyoxylate aminotransferase 2	-2.57	-10.18
ALDH1A2	aldehyde dehydrogenase 1 family, member A2	2.46	7.21
ALPI	alkaline phosphatase, intestinal	-4.85	-2.48
AMN	amnion associated transmembrane protein	-3.08	-3.45
AOX1	aldehyde oxidase 1	-2.15	2.8
APOA1	apolipoprotein A-I	-3.49	-10.79
APOBEC3A	apolipoprotein B mRNA editing enzyme, catalytic polypeptide-like 3A	2.14	2.37
APOC3	apolipoprotein C-III	-3.42	-5.81
APOL3	apolipoprotein L, 3	1.71	1.94
ATP10B	ATPase, class V, type 10B	1.79	1.6
B3GNT6	UDP-GlcNAc:betaGal beta-1,3-N-acetylglucosaminyltransferase 6 (core 3 synthase)	2.11	1.93
BMP3	bone morphogenetic protein 3	1.93	-2
C10orf99	chromosome 10 open reading frame 99	2.83	-2.95
C1QB	complement component 1, q subcomponent, B chain	1.68	1.86
C1QC	complement component 1, q subcomponent, C chain	1.64	1.64
C4BPA	complement component 4 binding protein, alpha	4.01	3.16
C4BPB	complement component 4 binding protein, beta	3.55	3.4
C6	complement component 6	2.27	-5.68
C8G	complement component 8, gamma polypeptide	-3.43	-2.09
CA4	carbonic anhydrase IV	7.97	1.62
CA9	carbonic anhydrase IX	-4.89	2.32
CASP5	caspase 5, apoptosis-related cysteine peptidase	1.93	2.47
CCL28	chemokine (C-C motif) ligand 28	2.36	2.81
CCL4L1/CCL4L2	chemokine (C-C motif) ligand 4-like 1	-2.55	2.75
CD177	CD177 molecule	3.11	5.37
CD38	CD38 molecule	2.24	2.22
CD80	CD80 molecule	2.74	2.32
CDHR2	cadherin-related family member 2	-1.98	-2.84
CDHR5	cadherin-related family member 5	-2.36	-3.07
CEACAM5	carcinoembryonic antigen-related cell adhesion molecule 5	3.36	3.65
CEACAM6	carcinoembryonic antigen-related cell adhesion molecule 6 (non-specific cross reacting antigen)	2.69	2.22
CEACAM7	carcinoembryonic antigen-related cell adhesion molecule 7	3.26	8.3
CEMIP	cell migration inducing protein, hyaluronan binding	-2.89	3.81
CHAC1	ChaC, cation transport regulator homolog 1 (E. coli)	-2.64	3.62
CHST13	carbohydrate (chondroitin 4) sulfotransferase 13	-2.69	-3.5
CIDEC	cell death-inducing DFFA-like effector c	-2.35	-2.69
CLC	Charcot-Leyden crystal galectin	-2.76	2.06
CLCA4	chloride channel accessory 4	5.17	4.83
CLDN18	claudin 18	2.5	2.6
CLEC4D	C-type lectin domain family 4, member D	5.89	4.77
CLEC5A	C-type lectin domain family 5, member A	2.84	5.77
CRABP2	cellular retinoic acid binding protein 2	-2.18	1.95
CRIP1	cysteine-rich protein 1 (intestinal)	1.85	-5.77
CSF2	colony stimulating factor 2 (granulocyte-macrophage)	-4.25	2.51
CSF3	colony stimulating factor 3 (granulocyte)	-7.24	11.14
CTLA4	cytotoxic T-lymphocyte-associated protein 4	2.8	2.16
CXCL10	chemokine (C-X-C motif) ligand 10	2.67	4.82
CXCL5	chemokine (C-X-C motif) ligand 5	3.06	14.1
CXCL9	chemokine (C-X-C motif) ligand 9	8.49	6.58
CXCR1	chemokine (C-X-C motif) receptor 1	3.31	12.23
CYP2D6	cytochrome P450, family 2, subfamily D, polypeptide 6	-5.12	-2.61
CYP4F2	cytochrome P450, family 4, subfamily F, polypeptide 2	-2.32	-8.63
DAB1	Dab, reelin signal transducer, homolog 1 (Drosophila)	-1.83	-3.04
DGAT1	diacylglycerol O-acyltransferase 1	-2.03	-2.3
DUOX2	dual oxidase 2	8.86	15.85
ENPP7	ectonucleotide pyrophosphatase/phosphodiesterase 7	-2.52	-4.01
ESPN	espin	-1.84	-2.4
EVPL	envoplakin	-3.21	-2.03
F10	coagulation factor X	-2.34	-2.16
FABP6	fatty acid binding protein 6, ileal	3.15	-7.55
FADS6	fatty acid desaturase 6	-2.17	-5.51
FAM26F	family with sequence similarity 26, member F	3.95	2.25
FBLN2	fibulin 2	-3.07	1.54
FCAMR	Fc receptor, IgA, IgM, high affinity	2.49	-1.57
FCGR3A/FCGR3B	Fc fragment of IgG, low affinity IIIa, receptor (CD16a)	1.91	9.15
FCRL4	Fc receptor-like 4	7.58	-1.83
FDCSP	follicular dendritic cell secreted protein	11.29	-1.55
FGFR3	fibroblast growth factor receptor 3	-2.56	-2.05
FOLH1B	folate hydrolase 1B	-9.65	7.73
FSTL1	follistatin-like 1	-2.23	1.53
GAL	galanin/GMAP prepropeptide	-3.09	2.21
GAL3ST1	galactose-3-O-sulfotransferase 1	-2.23	-3.32
GBP4	guanylate binding protein 4	1.69	2.26
GBP5	guanylate binding protein 5	2.18	4.16
GCA	grancalcin, EF-hand calcium binding protein	1.91	1.68
GIP	gastric inhibitory polypeptide	-2.95	1.83
GLT1D1	glycosyltransferase 1 domain containing 1	2.98	6.34
GMPR	guanosine monophosphate reductase	-2.09	1.87
GOLM1	golgi membrane protein 1	1.76	1.57
GP2	glycoprotein 2 (zymogen granule membrane)	2.57	-2.14
GPD1	glycerol-3-phosphate dehydrogenase 1 (soluble)	-1.82	-2.44
GSTA2	glutathione S-transferase alpha 2	-1.95	-6.57
HBD	hemoglobin, delta	-9.97	1.54
HCP5	HLA complex P5 (non-protein coding)	1.94	1.83
HK3	hexokinase 3 (white cell)	2.61	3.35
HSD11B1	hydroxysteroid (11-beta) dehydrogenase 1	-3.77	6.37
HSPA7	heat shock 70kDa protein 7 (HSP70B)	-4.65	1.98
HTRA3	HtrA serine peptidase 3	-2.43	2.15
IDO1	indoleamine 2,3-dioxygenase 1	3.04	2.98
IFI44	interferon-induced protein 44	1.96	1.73
IFI44L	interferon-induced protein 44-like	3.3	1.82
IGJ	immunoglobulin J polypeptide, linker protein for immunoglobulin alpha and mu polypeptides	29.48	2.06
IGLL1/IGLL5	immunoglobulin lambda-like polypeptide 1	7.11	2.5
IGSF9	immunoglobulin superfamily, member 9	-5.12	-4.03
IL11	interleukin 11	-5.63	2.59
IL13RA2	interleukin 13 receptor, alpha 2	-3.13	4.32
IL18RAP	interleukin 18 receptor accessory protein	2.12	1.6
IL1RL1	interleukin 1 receptor-like 1	-2.42	2
IL6	interleukin 6	-5.29	5.16
INPP5J	inositol polyphosphate-5-phosphatase J	-2.48	-2.21
IRF4	interferon regulatory factor 4	2.67	1.91
ITLN2	intelectin 2	2.47	-2.86
JAK2	Janus kinase 2	1.8	1.71
KCNG1	potassium voltage-gated channel, subfamily G, member 1	-2.68	-1.89
KCNJ2	potassium inwardly-rectifying channel, subfamily J, member 2	1.99	2.37
KCNJ8	potassium inwardly-rectifying channel, subfamily J, member 8	-1.89	2.09
KDM8	lysine (K)-specific demethylase 8	-2.12	-2.17
KLHL14	kelch-like family member 14	2.79	-1.61
LAMP3	lysosomal-associated membrane protein 3	2.15	2.29
LCN2	lipocalin 2	2.95	4.99
LCP2	lymphocyte cytosolic protein 2 (SH2 domain containing leukocyte protein of 76kDa)	1.9	1.79
LGALS2	lectin, galactoside-binding, soluble, 2	1.72	-2.18
LILRA6	leukocyte immunoglobulin-like receptor, subfamily A (with TM domain), member 6	2.5	2.58
LOC102724788/PRODH	proline dehydrogenase (oxidase) 1	-2.97	-4.62
LRRK2	leucine-rich repeat kinase 2	2.38	2.15
LST1	leukocyte specific transcript 1	2.03	1.62
LY96	lymphocyte antigen 96	2.32	1.96
LYZ	lysozyme	2.66	1.9
MARCO	macrophage receptor with collagenous structure	2.65	5.22
MGAM	maltase-glucoamylase (alpha-glucosidase)	2.71	-5.41
MLXIPL	MLX interacting protein-like	-4.17	-2.65
MMP10	matrix metallopeptidase 10 (stromelysin 2)	-3.2	12.11
MMP12	matrix metallopeptidase 12 (macrophage elastase)	3.67	3.48
MMP25	matrix metallopeptidase 25	2.49	1.81
MNDA	myeloid cell nuclear differentiation antigen	4.01	3.18
MRAP2	melanocortin 2 receptor accessory protein 2	2.01	1.63
MRGPRF	MAS-related GPR, member F	-1.81	1.65
MRO	maestro	-2.15	-3.78
MS4A10	membrane-spanning 4-domains, subfamily A, member 10	-2.87	-6.34
MT1A	metallothionein 1A	-6.02	-2.19
MT1G	metallothionein 1G	-2.23	-2.25
MT1H	metallothionein 1H	-2.37	-3.11
MUC4	mucin 4, cell surface associated	2.55	4.88
MUC5B	mucin 5B, oligomeric mucus/gel-forming	16.98	7.27
MZB1	marginal zone B and B1 cell-specific protein	3.57	2.61
NAGS	N-acetylglutamate synthase	-1.79	-2.07
NCF2	neutrophil cytosolic factor 2	2.21	3.11
NLRC4	NLR family, CARD domain containing 4	2.43	1.63
NOS2	nitric oxide synthase 2, inducible	27.49	3.79
OTOP3	otopetrin 3	-15.6	-5.96
PADI4	peptidyl arginine deiminase, type IV	3.07	3.41
PCSK9	proprotein convertase subtilisin/kexin type 9	3.14	2.35
PDZK1	PDZ domain containing 1	-1.91	-3.34
PDZK1IP1	PDZK1 interacting protein 1	3.72	2.7
PHOSPHO1	phosphatase, orphan 1	-2.93	1.82
PI3	peptidase inhibitor 3, skin-derived	3.13	2.95
PKLR	pyruvate kinase, liver and RBC	-4.18	-4.99
PLB1	phospholipase B1	-2.45	-4.43
PLCH2	phospholipase C, eta 2	-3.02	-1.55
PLEK	pleckstrin	2.23	2.63
PRRX2	paired related homeobox 2	-3.62	1.55
PTPRR	protein tyrosine phosphatase, receptor type, R	2.16	-1.55
RAB17	RAB17, member RAS oncogene family	-2.27	-2.68
REG1B	regenerating islet-derived 1 beta	4.17	2.78
REG3G	regenerating islet-derived 3 gamma	2.8	-2.18
RGS18	regulator of G-protein signaling 18	1.94	1.87
RHOD	ras homolog family member D	-2.11	-2.71
S100A12	S100 calcium binding protein A12	3.04	9.62
SAMD9L	sterile alpha motif domain containing 9-like	2.36	2.16
SFRP1	secreted frizzled-related protein 1	-1.98	2.13
SFRP2	secreted frizzled-related protein 2	-2.29	2.49
SLAMF7	SLAM family member 7	2.42	2.19
SLC13A1	solute carrier family 13 (sodium/sulfate symporter), member 1	-2.4	-5.95
SLC26A3	solute carrier family 26 (anion exchanger), member 3	-2.06	-2.21
SLC28A2	solute carrier family 28 (concentrative nucleoside transporter), member 2	-2.15	-9.22
SLC2A14	solute carrier family 2 (facilitated glucose transporter), member 14	3.32	2.04
SLC34A2	solute carrier family 34 (type II sodium/phosphate contransporter), member 2	2.97	-2.31
SLC34A3	solute carrier family 34 (type II sodium/phosphate contransporter), member 3	-3.26	-6.02
SLC39A4	solute carrier family 39 (zinc transporter), member 4	-2.88	-2.62
SLC5A9	solute carrier family 5 (sodium/sugar cotransporter), member 9	-2.02	-3.23
SLC6A14	solute carrier family 6 (amino acid transporter), member 14	2.46	8.98
SLC6A19	solute carrier family 6 (neutral amino acid transporter), member 19	-2.26	-4.12
SLC7A11	solute carrier family 7 (anionic amino acid transporter light chain, xc- system), member 11	2.28	1.92
SMPD3	sphingomyelin phosphodiesterase 3, neutral membrane (neutral sphingomyelinase II)	-1.75	-1.86
SNX10	sorting nexin 10	2.27	2.53
SOAT2	sterol O-acyltransferase 2	-2.22	-7.79
SSTR1	somatostatin receptor 1	-2.06	-1.91
SSUH2	ssu-2 homolog (C. elegans)	-2.59	-2.75
STC1	stanniocalcin 1	-2.7	2.92
SULT2A1	sulfotransferase family, cytosolic, 2A, dehydroepiandrosterone (DHEA)-preferring, member 1	-2.35	-4.2
SUSD2	sushi domain containing 2	-2.38	-5.68
TCN1	transcobalamin I (vitamin B12 binding protein, R binder family)	4.11	8.61
TFPI2	tissue factor pathway inhibitor 2	-3.27	3.99
THBS2	thrombospondin 2	-1.86	2.11
THY1	Thy-1 cell surface antigen	-2.05	1.98
TIFA	TRAF-interacting protein with forkhead-associated domain	1.86	1.93
TLR4	toll-like receptor 4	1.84	2.16
TLR8	toll-like receptor 8	2.75	2.8
TM6SF2	transmembrane 6 superfamily member 2	-1.93	-3.32
TNFRSF11B	tumor necrosis factor receptor superfamily, member 11b	2	1.77
TNFRSF17	tumor necrosis factor receptor superfamily, member 17	4.27	1.82
TREH	trehalase (brush-border membrane glycoprotein)	-2.12	-4.23
TREM2	triggering receptor expressed on myeloid cells 2	-2.67	2.56
UBD	ubiquitin D	5.87	4.78
VNN2	vanin 2	6.47	2
